# Supplementary material for: Seven new hypselostomatid species from China, including some of the world’s smallest land snails (Gastropoda, Pulmonata, Orthurethra)
Source: Zookeys. 2015 Sep 28;(523):31–62. doi: 10.3897/zookeys.523.6114 (PMC4602296; doi:10.3897/zookeys.523.6114)
Supplement: XML Treatment for Angustopila [file zookeys.523.6114-treatment1.xml]

<!DOCTYPE tp:taxon-treatment
  PUBLIC "-//TaxonX//DTD Taxonomic Treatment Publishing DTD v0 20100105//EN" "tax-treatment-NSO.dtd">
<tp:taxon-treatment xmlns:tp="http://www.plazi.org/taxpub"><tp:treatment-meta><kwd-group><label>Taxon classification</label><kwd><named-content content-type="kingdom">Animalia</named-content></kwd><kwd><named-content content-type="order">Pulmonata</named-content></kwd><kwd><named-content content-type="family">Hypselostomatidae</named-content></kwd></kwd-group><mixed-citation publication-type="journal"><person-group><name><surname>Páll-Gergely</surname><given-names>Barna</given-names></name><name><surname>Hunyadi</surname><given-names>András</given-names></name><name><surname>Jochum</surname><given-names>Adrienne</given-names></name><name><surname>Asami</surname><given-names>Takahiro</given-names></name></person-group><article-title>Seven new hypselostomatid species from China, including some of the world’s smallest land snails (<tp:taxon-name><tp:taxon-name-part taxon-name-part-type="class">Gastropoda</tp:taxon-name-part></tp:taxon-name>, <tp:taxon-name><tp:taxon-name-part taxon-name-part-type="order">Pulmonata</tp:taxon-name-part></tp:taxon-name>, <tp:taxon-name><tp:taxon-name-part taxon-name-part-type="suborder">Orthurethra</tp:taxon-name-part></tp:taxon-name>)</article-title><source>Zookeys</source><day>28</day><month>9</month><year>2015</year><volume>2015</volume><issue>523</issue><fpage>31</fpage><lpage>62</lpage><pub-id pub-id-type="doi">10.3897/zookeys.523.6114</pub-id></mixed-citation></tp:treatment-meta><tp:nomenclature><label>Genus</label><tp:taxon-name>
                        <tp:taxon-name-part taxon-name-part-type="genus">Angustopila</tp:taxon-name-part>
                    </tp:taxon-name><tp:taxon-authority>Jochum, Slapnik &amp; Páll-Gergely, 2014</tp:taxon-authority><tp:nomenclature-citation-list><tp:nomenclature-citation><tp:taxon-name><tp:taxon-name-part taxon-name-part-type="genus">Angustopila</tp:taxon-name-part></tp:taxon-name><comment> Jochum, Slapnik &amp; Páll-Gergely, 2014; <xref ref-type="bibr" rid="B18">Jochum et al. 2014</xref>: 410: 26.</comment></tp:nomenclature-citation></tp:nomenclature-citation-list></tp:nomenclature><tp:treatment-sec sec-type="Type species"><title>Type species.</title><p><italic><tp:taxon-name><tp:taxon-name-part taxon-name-part-type="genus">Systenostoma</tp:taxon-name-part> <tp:taxon-name-part taxon-name-part-type="species">tamlod</tp:taxon-name-part></tp:taxon-name></italic> Panha &amp; Burch, 1999, by original designation.</p></tp:treatment-sec><tp:treatment-sec sec-type="Including"><title>Including.</title><p><italic><tp:taxon-name><tp:taxon-name-part taxon-name-part-type="species">concava</tp:taxon-name-part></tp:taxon-name></italic> (Thompson &amp; Upatham, 1997), <italic><tp:taxon-name><tp:taxon-name-part taxon-name-part-type="species">dominikae</tp:taxon-name-part></tp:taxon-name></italic> Páll-Gergely &amp; Hunyadi, sp. n., <italic><tp:taxon-name><tp:taxon-name-part taxon-name-part-type="species">elevata</tp:taxon-name-part></tp:taxon-name></italic> (Thompson &amp; Upatham, 1997), <italic><tp:taxon-name><tp:taxon-name-part taxon-name-part-type="species">huoyani</tp:taxon-name-part></tp:taxon-name></italic> Jochum, Slapnik &amp; Páll-Gergely, <!--PageBreak-->2014, <italic><tp:taxon-name><tp:taxon-name-part taxon-name-part-type="species">fabella</tp:taxon-name-part></tp:taxon-name></italic> Páll-Gergely &amp; Hunyadi, sp. n., <italic><tp:taxon-name><tp:taxon-name-part taxon-name-part-type="species">subelevata</tp:taxon-name-part></tp:taxon-name></italic> Páll-Gergely &amp; Hunyadi, sp. n., <italic><tp:taxon-name><tp:taxon-name-part taxon-name-part-type="species">szekeresi</tp:taxon-name-part></tp:taxon-name></italic> Páll-Gergely &amp; Hunyadi, sp. n., <italic><tp:taxon-name><tp:taxon-name-part taxon-name-part-type="species">tamlod</tp:taxon-name-part></tp:taxon-name></italic> (Panha &amp; Burch, 1999).</p></tp:treatment-sec><tp:treatment-sec sec-type="Remarks"><title>Remarks.</title><p><italic><tp:taxon-name><tp:taxon-name-part taxon-name-part-type="genus">Paraboysidia</tp:taxon-name-part> <tp:taxon-name-part taxon-name-part-type="species">neglecta</tp:taxon-name-part></tp:taxon-name></italic> van Benthem Jutting, 1961 was classified within the genus <italic><tp:taxon-name><tp:taxon-name-part taxon-name-part-type="genus">Systenostoma</tp:taxon-name-part></tp:taxon-name></italic> by Panha and Burch and in <italic><tp:taxon-name><tp:taxon-name-part taxon-name-part-type="genus">Angustopila</tp:taxon-name-part></tp:taxon-name></italic> by <xref ref-type="bibr" rid="B18">Jochum et al. (2014)</xref> due to the presence of only two teeth in the aperture. The wide umbilicus and the detached peristome are, however, very similar to the members of the genus <italic><tp:taxon-name><tp:taxon-name-part taxon-name-part-type="genus">Hypselostoma</tp:taxon-name-part></tp:taxon-name></italic> (material examined: Caves near Biserat, state of Jalor, Malay Peninsula, <named-content xmlns:xlink="http://www.w3.org/1999/xlink" content-type="dwc:institutional_code" xlink:type="simple">NHMUK</named-content> 1901.07.19.24–27, syntypes). Therefore we reclassify <italic><tp:taxon-name><tp:taxon-name-part taxon-name-part-type="genus">Paraboysidia</tp:taxon-name-part> <tp:taxon-name-part taxon-name-part-type="species">neglecta</tp:taxon-name-part></tp:taxon-name></italic> in <italic><tp:taxon-name><tp:taxon-name-part taxon-name-part-type="genus">Hypselostoma</tp:taxon-name-part></tp:taxon-name></italic>.</p></tp:treatment-sec><ref-list><ref id="B18"><mixed-citation xmlns:xlink="http://www.w3.org/1999/xlink" xlink:type="simple"><person-group><name name-style="western"><surname>Jochum</surname><given-names>A</given-names></name><name name-style="western"><surname>Slapnik</surname><given-names>R</given-names></name><name name-style="western"><surname>Kampschulte</surname><given-names>M</given-names></name><name name-style="western"><surname>Martels</surname><given-names>G</given-names></name><name name-style="western"><surname>Heneka</surname><given-names>M</given-names></name><name name-style="western"><surname>Páll-Gergely</surname><given-names>B</given-names></name></person-group> (<year>2014</year>) <article-title>A review of the microgastropod genus <italic><tp:taxon-name><tp:taxon-name-part taxon-name-part-type="genus">Systenostoma</tp:taxon-name-part></tp:taxon-name></italic> Bavay &amp; Dautzenberg, 1908 and a new subterranean species from China (<tp:taxon-name><tp:taxon-name-part taxon-name-part-type="class">Gastropoda</tp:taxon-name-part></tp:taxon-name>, <tp:taxon-name><tp:taxon-name-part taxon-name-part-type="order">Pulmonata</tp:taxon-name-part></tp:taxon-name>, <tp:taxon-name><tp:taxon-name-part taxon-name-part-type="family">Hypselostomatidae</tp:taxon-name-part></tp:taxon-name>).</article-title> <source>ZooKeys</source> <volume>410</volume>: <fpage>23</fpage>–<lpage>40</lpage>. doi: <ext-link xlink:type="simple" ext-link-type="doi" xlink:href="10.3897/zookeys.410.7488">10.3897/zookeys.410.7488</ext-link> </mixed-citation></ref></ref-list></tp:taxon-treatment>
