# Supplementary material for: Seven new hypselostomatid species from China, including some of the world’s smallest land snails (Gastropoda, Pulmonata, Orthurethra)
Source: Zookeys. 2015 Sep 28;(523):31–62. doi: 10.3897/zookeys.523.6114 (PMC4602296; doi:10.3897/zookeys.523.6114)
Supplement: XML Treatment for Angustopila dominikae [file zookeys.523.6114-treatment2.xml]

<!DOCTYPE tp:taxon-treatment
  PUBLIC "-//TaxonX//DTD Taxonomic Treatment Publishing DTD v0 20100105//EN" "tax-treatment-NSO.dtd">
<tp:taxon-treatment xmlns:tp="http://www.plazi.org/taxpub"><tp:treatment-meta><kwd-group><label>Taxon classification</label><kwd><named-content content-type="kingdom">Animalia</named-content></kwd><kwd><named-content content-type="order">Pulmonata</named-content></kwd><kwd><named-content content-type="family">Hypselostomatidae</named-content></kwd></kwd-group><mixed-citation publication-type="journal"><person-group><name><surname>Páll-Gergely</surname><given-names>Barna</given-names></name><name><surname>Hunyadi</surname><given-names>András</given-names></name><name><surname>Jochum</surname><given-names>Adrienne</given-names></name><name><surname>Asami</surname><given-names>Takahiro</given-names></name></person-group><article-title>Seven new hypselostomatid species from China, including some of the world’s smallest land snails (<tp:taxon-name><tp:taxon-name-part taxon-name-part-type="class">Gastropoda</tp:taxon-name-part></tp:taxon-name>, <tp:taxon-name><tp:taxon-name-part taxon-name-part-type="order">Pulmonata</tp:taxon-name-part></tp:taxon-name>, <tp:taxon-name><tp:taxon-name-part taxon-name-part-type="suborder">Orthurethra</tp:taxon-name-part></tp:taxon-name>)</article-title><source>Zookeys</source><day>28</day><month>9</month><year>2015</year><volume>2015</volume><issue>523</issue><fpage>31</fpage><lpage>62</lpage><pub-id pub-id-type="doi">10.3897/zookeys.523.6114</pub-id></mixed-citation></tp:treatment-meta><tp:nomenclature><tp:taxon-name>
                        <tp:taxon-name-part taxon-name-part-type="genus">Angustopila</tp:taxon-name-part>
                        <tp:taxon-name-part taxon-name-part-type="species">dominikae</tp:taxon-name-part>
                        <object-id xmlns:xlink="http://www.w3.org/1999/xlink" content-type="zoobank" xlink:type="simple">http://zoobank.org/6C7AF4AA-D0FF-4CB5-BD7F-ADD52654945C</object-id>
                    </tp:taxon-name><tp:taxon-authority>Páll-Gergely &amp; Hunyadi</tp:taxon-authority><tp:taxon-status xmlns:xlink="http://www.w3.org/1999/xlink" xlink:type="simple">sp. n.</tp:taxon-status><xref ref-type="fig" rid="F1">Figure 1</xref><xref ref-type="fig" rid="F12">, 12</xref></tp:nomenclature><tp:treatment-sec sec-type="type material"><title>Type material.</title><p>China, Guangxi (广西), Hechi Shi (河池市), Bama Xian (巴马县), cliffs at the southern edge of Jiaole Cun (交乐村), 590 m, <named-content xmlns:xlink="http://www.w3.org/1999/xlink" content-type="dwc:verbatimCoordinates" xlink:type="simple">24°7.045'N, 107°7.847'E</named-content>, leg. Hunyadi, A. &amp; Szekeres, M., 10.09.2013., <named-content xmlns:xlink="http://www.w3.org/1999/xlink" content-type="dwc:institutional_code" xlink:type="simple">HNHM</named-content> 99435 (holotype).</p></tp:treatment-sec><tp:treatment-sec sec-type="Diagnosis"><title>Diagnosis.</title><p>A tiny, corpulent species with elongated aperture having a parietal and a single palatal tooth.</p></tp:treatment-sec><tp:treatment-sec sec-type="Description of the holotype"><title>Description of the holotype.</title><p>Shell minute, light grey, corpulent, almost globular, the penultimate whorl is the widest from apertural view; protoconch consists of 1.5 whorls, protoconch microstructure finely pitted and granular with a powdery superficial texture, the granular microstructure collectively radiates from the nuclear whorl and ceases at the second; teleoconch finely ornamented with irregularly-spaced radial growth lines crossed by fine rows of equidistantly spaced microscopic spiral threads; the 4.75 whorls are separated by a deep suture; whorls shouldered; aperture slightly oblique to shell axis; umbilicus deep, very narrow; aperture elliptical; the sinulus is narrow; peristome slightly expanded, not reflected; the mid section comprising the parietal tooth is sinuous and slightly protruding (in side view); parietal callus well developed, its portion between the parietal tooth and the columella adnate to the penultimate whorl; the portion of the callus between the parietal tooth and the upper right sinulus edge is detached; parietal tooth well developed with a very small additional tubercle (may be homologous with the angular tooth), the palatal tooth is positioned deeper in the shell and directly opposite the parietal tooth.</p><fig id="F1" position="float" orientation="portrait"><label>Figure 1.</label><caption><p>Holotype of <italic><tp:taxon-name><tp:taxon-name-part taxon-name-part-type="genus">Angustopila</tp:taxon-name-part> <tp:taxon-name-part taxon-name-part-type="species">dominikae</tp:taxon-name-part></tp:taxon-name></italic> Páll-Gergely &amp; Hunyadi, sp. n. (<named-content xmlns:xlink="http://www.w3.org/1999/xlink" content-type="dwc:institutional_code" xlink:type="simple">HNHM</named-content> 99435). All images: B. Páll-Gergely.</p></caption><graphic xmlns:xlink="http://www.w3.org/1999/xlink" xlink:href="zookeys-523-031-g001.jpg" position="float" orientation="portrait" xlink:type="simple" id="oo_58422.jpg"/></fig></tp:treatment-sec><tp:treatment-sec sec-type="Measurements"><title>Measurements</title><p>(in mm): <abbrev xmlns:xlink="http://www.w3.org/1999/xlink" xlink:title="shell height" xlink:type="simple">SH</abbrev> = 0.86, <abbrev xmlns:xlink="http://www.w3.org/1999/xlink" xlink:title="shell width" xlink:type="simple">SW</abbrev> = 0.8, <abbrev xmlns:xlink="http://www.w3.org/1999/xlink" xlink:title="aperture height" xlink:type="simple">AH</abbrev> = 0.3, <abbrev xmlns:xlink="http://www.w3.org/1999/xlink" xlink:title="aperture width" xlink:type="simple">AW</abbrev> = 0.37, <abbrev xmlns:xlink="http://www.w3.org/1999/xlink" xlink:title="shell width" xlink:type="simple">SW</abbrev>/<abbrev xmlns:xlink="http://www.w3.org/1999/xlink" xlink:title="shell height" xlink:type="simple">SH</abbrev>×100 = 93.02, <abbrev xmlns:xlink="http://www.w3.org/1999/xlink" xlink:title="aperture width" xlink:type="simple">AW</abbrev>/<abbrev xmlns:xlink="http://www.w3.org/1999/xlink" xlink:title="aperture height" xlink:type="simple">AH</abbrev>×100 = 123.33 (n = 1).</p></tp:treatment-sec><tp:treatment-sec sec-type="Differential diagnosis"><title>Differential diagnosis.</title><p><italic><tp:taxon-name><tp:taxon-name-part taxon-name-part-type="genus">Angustopila</tp:taxon-name-part> <tp:taxon-name-part taxon-name-part-type="species">tamlod</tp:taxon-name-part></tp:taxon-name></italic> from Thailand also possesses two teeth (parietal and palatal), but it has a conical shell, which is nearly globular in <italic><tp:taxon-name><tp:taxon-name-part taxon-name-part-type="genus">Angustopila</tp:taxon-name-part> <tp:taxon-name-part taxon-name-part-type="species">dominikae</tp:taxon-name-part></tp:taxon-name></italic> sp. n. Moreover, <italic><tp:taxon-name><tp:taxon-name-part taxon-name-part-type="genus">Angustopila</tp:taxon-name-part> <tp:taxon-name-part taxon-name-part-type="species">tamlod</tp:taxon-name-part></tp:taxon-name></italic> has a narrower umbilicus and a more rounded aperture. <italic><tp:taxon-name><tp:taxon-name-part taxon-name-part-type="genus">Angustopila</tp:taxon-name-part> <tp:taxon-name-part taxon-name-part-type="species">huoyani</tp:taxon-name-part></tp:taxon-name></italic> is larger than <italic><tp:taxon-name><tp:taxon-name-part taxon-name-part-type="genus">Angustopila</tp:taxon-name-part> <tp:taxon-name-part taxon-name-part-type="species">dominikae</tp:taxon-name-part></tp:taxon-name></italic> sp. n. It has a rather conical shell, more whorls, a narrower umbilicus, two apertural denticles and lacks the spiral thread-like lines (or has much weaker spiral striae) on the whole shell. The sympatric <italic><tp:taxon-name><tp:taxon-name-part taxon-name-part-type="genus">Angustopila</tp:taxon-name-part> <tp:taxon-name-part taxon-name-part-type="species">subelevata</tp:taxon-name-part></tp:taxon-name></italic> sp. n. has a conical shell and lacks apertural dentition. See also under <italic><tp:taxon-name><tp:taxon-name-part taxon-name-part-type="genus">Angustopila</tp:taxon-name-part> <tp:taxon-name-part taxon-name-part-type="species">fabella</tp:taxon-name-part></tp:taxon-name></italic> sp. n. and <italic><tp:taxon-name><tp:taxon-name-part taxon-name-part-type="genus">Angustopila</tp:taxon-name-part> <tp:taxon-name-part taxon-name-part-type="species">szekeresi</tp:taxon-name-part></tp:taxon-name></italic> sp. n.</p></tp:treatment-sec><tp:treatment-sec sec-type="Etymology"><title>Etymology.</title><p>The new species is named after Mrs. Dominika Páll-Gergely, the wife of the first author.</p></tp:treatment-sec><tp:treatment-sec sec-type="Type locality"><title>Type locality.</title><p>China, Guangxi (广西), Hechi Shi (河池市), Bama Xian (巴马县), cliffs at the southern edge of Jiaole Cun (交乐村), 590 m, <named-content xmlns:xlink="http://www.w3.org/1999/xlink" content-type="dwc:verbatimCoordinates" xlink:type="simple">24°7.045'N, 107°7.847'E</named-content>.</p></tp:treatment-sec><tp:treatment-sec sec-type="Distribution"><title>Distribution.</title><p>The new species is known from the type locality only (Figure <xref ref-type="fig" rid="F13">13</xref>).</p></tp:treatment-sec><tp:treatment-sec sec-type="Ecology"><title>Ecology.</title><p>The single empty shell of this new species was found in a soil sample at the base of limestone rocks. It likely lives on limestone walls as do other similar hypselostomatid species recorded by <xref ref-type="bibr" rid="B31">Panha and Burch (2005)</xref>.</p></tp:treatment-sec><tp:treatment-sec sec-type="Conservation status"><title>Conservation status.</title><p>A single empty shell has been collected from a soil sample at the type locality. Therefore, knowledge is very limited for evaluating its conservation status. Since the species is known from one site only, it is evaluated as <abbrev xmlns:xlink="http://www.w3.org/1999/xlink" xlink:type="simple"><def><p>Critically Endangered </p></def>(CR)</abbrev> under IUCN criteria (<xref ref-type="bibr" rid="B16">IUCN 2014</xref>). Quarrying is quoted as the main threat to similar limestone habitats. However, no ongoing threats to the type locality are known at the moment.</p></tp:treatment-sec><tp:treatment-sec><!--Section generated to contain objects referenced in tp:taxon-treatment.--><fig id="F12" position="float" orientation="portrait"><label>Figure 12.</label><caption><p>The holotype of <italic><tp:taxon-name><tp:taxon-name-part taxon-name-part-type="genus">Angustopila</tp:taxon-name-part> <tp:taxon-name-part taxon-name-part-type="species">dominikae</tp:taxon-name-part></tp:taxon-name></italic> sp. n. in the eye of a sewing needle to picture its extraordinary small size. Photo: B. Páll-Gergely and N. Szpisjak.</p></caption><graphic xmlns:xlink="http://www.w3.org/1999/xlink" xlink:href="zookeys-523-031-g012.jpg" position="float" orientation="portrait" xlink:type="simple" id="oo_58433.jpg"/></fig><fig id="F13" position="float" orientation="portrait"><label>Figure 13.</label><caption><p>Map showing the distributions of newly described species of Chinese <tp:taxon-name><tp:taxon-name-part taxon-name-part-type="family">Hypselostomatidae</tp:taxon-name-part></tp:taxon-name>. Filled circle: <italic><tp:taxon-name><tp:taxon-name-part taxon-name-part-type="genus">Krobylos</tp:taxon-name-part> <tp:taxon-name-part taxon-name-part-type="species">sinensis</tp:taxon-name-part></tp:taxon-name></italic> Páll-Gergely &amp; Hunyadi, sp. n. <bold>1</bold> Type locality of <italic><tp:taxon-name><tp:taxon-name-part taxon-name-part-type="genus">Angustopila</tp:taxon-name-part> <tp:taxon-name-part taxon-name-part-type="species">huoyani</tp:taxon-name-part></tp:taxon-name></italic> <bold>2</bold> new locality of <tp:taxon-name><tp:taxon-name-part taxon-name-part-type="genus">Angustopila</tp:taxon-name-part> <tp:taxon-name-part taxon-name-part-type="uncertainty-rank">cf.</tp:taxon-name-part> <tp:taxon-name-part taxon-name-part-type="Species">huoyani</tp:taxon-name-part></tp:taxon-name> <bold>3</bold> Type locality of <italic><tp:taxon-name><tp:taxon-name-part taxon-name-part-type="genus">Angustopila</tp:taxon-name-part> <tp:taxon-name-part taxon-name-part-type="species">dominikae</tp:taxon-name-part></tp:taxon-name></italic> Páll-Gergely &amp; Hunyadi, sp. n., <italic><tp:taxon-name><tp:taxon-name-part taxon-name-part-type="genus">Angustopila</tp:taxon-name-part> <tp:taxon-name-part taxon-name-part-type="species">subelevata</tp:taxon-name-part></tp:taxon-name></italic> Páll-Gergely &amp; Hunyadi, sp. n., <italic><tp:taxon-name><tp:taxon-name-part taxon-name-part-type="genus">Angustopila</tp:taxon-name-part> <tp:taxon-name-part taxon-name-part-type="species">szekeresi</tp:taxon-name-part></tp:taxon-name></italic> Páll-Gergely &amp; Hunyadi, sp. n. and <italic><tp:taxon-name><tp:taxon-name-part taxon-name-part-type="genus">Hypselostoma</tp:taxon-name-part> <tp:taxon-name-part taxon-name-part-type="species">socialis</tp:taxon-name-part></tp:taxon-name></italic> Páll-Gergely &amp; Hunyadi, sp. n. <bold>4</bold> Type locality of <italic><tp:taxon-name><tp:taxon-name-part taxon-name-part-type="genus">Angustopila</tp:taxon-name-part> <tp:taxon-name-part taxon-name-part-type="species">fabella</tp:taxon-name-part></tp:taxon-name></italic> Páll-Gergely &amp; Hunyadi, sp. n. and <italic><tp:taxon-name><tp:taxon-name-part taxon-name-part-type="genus">Hypselostoma</tp:taxon-name-part> <tp:taxon-name-part taxon-name-part-type="species">lacrima</tp:taxon-name-part></tp:taxon-name></italic> Páll-Gergely &amp; Hunyadi, sp. n.</p></caption><graphic xmlns:xlink="http://www.w3.org/1999/xlink" xlink:href="zookeys-523-031-g013.jpg" position="float" orientation="portrait" xlink:type="simple" id="oo_58434.jpg"/></fig></tp:treatment-sec><ref-list><ref id="B31"><mixed-citation xmlns:xlink="http://www.w3.org/1999/xlink" xlink:type="simple"><person-group><name name-style="western"><surname>Panha</surname><given-names>S</given-names></name><name name-style="western"><surname>Burch</surname><given-names>JB</given-names></name></person-group> (<year>2005</year>) <article-title>An introduction to the microsnails of Thailand.</article-title> <source>Malacological Review</source> <year>37/38</year>: <fpage>1</fpage>–<lpage>155</lpage>. </mixed-citation></ref><ref id="B16"><mixed-citation xmlns:xlink="http://www.w3.org/1999/xlink" xlink:type="simple"><institution xlink:type="simple">IUCN Standards and Petitions Subcommittee</institution> (<year>2014</year>) <article-title>Guidelines for Using the IUCN Red List Categories and Criteria. Version 11.</article-title> <source>Prepared by the Standards and Petitions Subcommittee</source> <volume>11</volume>: <fpage>16</fpage>–<lpage>59</lpage>. <ext-link xlink:type="simple" ext-link-type="uri" xlink:href="http://jr.iucnredlist.org/documents/RedListGuidelines.pdf">http://jr.iucnredlist.org/documents/RedListGuidelines.pdf</ext-link> </mixed-citation></ref></ref-list></tp:taxon-treatment>
