# Supplementary material for: Seven new hypselostomatid species from China, including some of the world’s smallest land snails (Gastropoda, Pulmonata, Orthurethra)
Source: Zookeys. 2015 Sep 28;(523):31–62. doi: 10.3897/zookeys.523.6114 (PMC4602296; doi:10.3897/zookeys.523.6114)
Supplement: XML Treatment for Angustopila fabella [file zookeys.523.6114-treatment3.xml]

<!DOCTYPE tp:taxon-treatment
  PUBLIC "-//TaxonX//DTD Taxonomic Treatment Publishing DTD v0 20100105//EN" "tax-treatment-NSO.dtd">
<tp:taxon-treatment xmlns:tp="http://www.plazi.org/taxpub"><tp:treatment-meta><kwd-group><label>Taxon classification</label><kwd><named-content content-type="kingdom">Animalia</named-content></kwd><kwd><named-content content-type="order">Pulmonata</named-content></kwd><kwd><named-content content-type="family">Hypselostomatidae</named-content></kwd></kwd-group><mixed-citation publication-type="journal"><person-group><name><surname>Páll-Gergely</surname><given-names>Barna</given-names></name><name><surname>Hunyadi</surname><given-names>András</given-names></name><name><surname>Jochum</surname><given-names>Adrienne</given-names></name><name><surname>Asami</surname><given-names>Takahiro</given-names></name></person-group><article-title>Seven new hypselostomatid species from China, including some of the world’s smallest land snails (<tp:taxon-name><tp:taxon-name-part taxon-name-part-type="class">Gastropoda</tp:taxon-name-part></tp:taxon-name>, <tp:taxon-name><tp:taxon-name-part taxon-name-part-type="order">Pulmonata</tp:taxon-name-part></tp:taxon-name>, <tp:taxon-name><tp:taxon-name-part taxon-name-part-type="suborder">Orthurethra</tp:taxon-name-part></tp:taxon-name>)</article-title><source>Zookeys</source><day>28</day><month>9</month><year>2015</year><volume>2015</volume><issue>523</issue><fpage>31</fpage><lpage>62</lpage><pub-id pub-id-type="doi">10.3897/zookeys.523.6114</pub-id></mixed-citation></tp:treatment-meta><tp:nomenclature><tp:taxon-name>
                        <tp:taxon-name-part taxon-name-part-type="genus">Angustopila</tp:taxon-name-part>
                        <tp:taxon-name-part taxon-name-part-type="species">fabella</tp:taxon-name-part>
                        <object-id xmlns:xlink="http://www.w3.org/1999/xlink" content-type="zoobank" xlink:type="simple">http://zoobank.org/E5FDAE89-5B6F-419D-BABE-2A10F0144622</object-id>
                    </tp:taxon-name><tp:taxon-authority>Páll-Gergely &amp; Hunyadi</tp:taxon-authority><tp:taxon-status xmlns:xlink="http://www.w3.org/1999/xlink" xlink:type="simple">sp. n.</tp:taxon-status><xref ref-type="fig" rid="F2">Figure 2</xref><!--PageBreak--><!--PageBreak--></tp:nomenclature><tp:treatment-sec sec-type="type material"><title>Type material.</title><p>China, Guangxi (广西), Chongzuo Shi (崇左市), Longzhou Xian (龙州县), cliffs north of Lenglei (楞垒), north of the Nonggang Nature Reserve (弄岗国家级自然保护区), 220 m, <named-content xmlns:xlink="http://www.w3.org/1999/xlink" content-type="dwc:verbatimCoordinates" xlink:type="simple">22°29.161'N, 106°57.357'E</named-content>, leg. Hunyadi, A. &amp; Szekeres, M., 23.09.2013., <named-content xmlns:xlink="http://www.w3.org/1999/xlink" content-type="dwc:institutional_code" xlink:type="simple">HNHM</named-content> 99436 (holotype), <named-content xmlns:xlink="http://www.w3.org/1999/xlink" content-type="dwc:institutional_code" xlink:type="simple">HNHM</named-content> 99437/2 (figured paratypes), <named-content xmlns:xlink="http://www.w3.org/1999/xlink" content-type="dwc:institutional_code" xlink:type="simple">SMF</named-content> 346520/1 paratype, <abbrev xmlns:xlink="http://www.w3.org/1999/xlink" content-type="institution" xlink:title="Collection András Hunyadi (Budapest, Hungary)" xlink:type="simple">HA</abbrev>/38 paratypes + 2 juvenile shells (not paratypes), <abbrev xmlns:xlink="http://www.w3.org/1999/xlink" content-type="institution" xlink:title="Collection Barna Páll-Gergely (Mosonmagyaróvár, Hungary)" xlink:type="simple">PGB</abbrev>/1 paratype.</p></tp:treatment-sec><tp:treatment-sec sec-type="Diagnosis"><title>Diagnosis.</title><p>A tiny, trigonal-shaped species with a rather rounded, slightly bean-shaped aperture bearing a well-developed parietal tooth.</p></tp:treatment-sec><tp:treatment-sec sec-type="Description"><title>Description.</title><p>Shell minute, light grey, bluntly trigonal; protoconch consists of slightly more than 1.25 whorls, protoconch microstructure finely pitted and granular with a powdery superficial texture, the granular microstructure collectively radiates from the nuclear whorl and ceases at the second; teleoconch finely reticulate with irregularly-spaced radial growth lines crossed by rows of microscopic spiral threads; the 4.5–4.75 whorls are separated by a deep suture; whorls shouldered; aperture slightly oblique to shell axis; umbilical zone highly reticulate, umbilicus deep, relatively narrow; aperture heart-shaped; peristome slightly expanded, not reflected; parietal callus well-developed, very slightly adnate to the penultimate whorl; parietal tooth prominent, thick and long; no other dentition is present. Body whorl bulges beyond aperture (side view) by ca. 1/7 the max. breadth of the shell. Apertural lip tilted slightly back with fine creases behind the peristome (side view).</p><fig id="F2" position="float" orientation="portrait"><label>Figure 2.</label><caption><p><italic><tp:taxon-name><tp:taxon-name-part taxon-name-part-type="genus">Angustopila</tp:taxon-name-part> <tp:taxon-name-part taxon-name-part-type="species">fabella</tp:taxon-name-part></tp:taxon-name></italic> Páll-Gergely &amp; Hunyadi, sp. n. Holotype: (<named-content xmlns:xlink="http://www.w3.org/1999/xlink" content-type="dwc:institutional_code" xlink:type="simple">HNHM</named-content> 99436: <bold>A, B, D, F</bold>), Paratype1 (<named-content xmlns:xlink="http://www.w3.org/1999/xlink" content-type="dwc:institutional_code" xlink:type="simple">HNHM</named-content> 99437: <bold>E</bold>), Paratype2 (<named-content xmlns:xlink="http://www.w3.org/1999/xlink" content-type="dwc:institutional_code" xlink:type="simple">HNHM</named-content> 99437: <bold>C, G, H</bold>). All images: B. Páll-Gergely.</p></caption><graphic xmlns:xlink="http://www.w3.org/1999/xlink" xlink:href="zookeys-523-031-g002.jpg" position="float" orientation="portrait" xlink:type="simple" id="oo_58423.jpg"/></fig></tp:treatment-sec><tp:treatment-sec sec-type="Measurements"><title>Measurements</title><p>(in mm): <abbrev xmlns:xlink="http://www.w3.org/1999/xlink" xlink:title="shell height" xlink:type="simple">SH</abbrev> = 0.86–1.02, <abbrev xmlns:xlink="http://www.w3.org/1999/xlink" xlink:title="shell width" xlink:type="simple">SW</abbrev> = 0.88–1, <abbrev xmlns:xlink="http://www.w3.org/1999/xlink" xlink:title="aperture height" xlink:type="simple">AH</abbrev> = 0.34–0.4, <abbrev xmlns:xlink="http://www.w3.org/1999/xlink" xlink:title="aperture width" xlink:type="simple">AW</abbrev> = 0.36–0.41 (n = 20). See also Tables <xref ref-type="table" rid="T1">1</xref> and <xref ref-type="table" rid="T2">2</xref>.</p><table-wrap id="T1" position="float" orientation="portrait"><label>Table 1.</label><caption><p>Shell measurements (mm) for <italic><tp:taxon-name><tp:taxon-name-part taxon-name-part-type="genus">Angustopila</tp:taxon-name-part> <tp:taxon-name-part taxon-name-part-type="species">fabella</tp:taxon-name-part></tp:taxon-name></italic> sp. n. from the type locality. <abbrev xmlns:xlink="http://www.w3.org/1999/xlink" xlink:type="simple">SH<def><p>: shell height</p></def></abbrev>, <abbrev xmlns:xlink="http://www.w3.org/1999/xlink" xlink:type="simple">SW<def><p>: shell width</p></def></abbrev>, <abbrev xmlns:xlink="http://www.w3.org/1999/xlink" xlink:type="simple">AH<def><p>: aperture height</p></def></abbrev>, <abbrev xmlns:xlink="http://www.w3.org/1999/xlink" xlink:type="simple">AW<def><p>: aperture width</p></def></abbrev>, <abbrev xmlns:xlink="http://www.w3.org/1999/xlink" xlink:type="simple">SW/SH×100<def><p>: shell width shared with shell height and multiplied by 100</p></def></abbrev>, <abbrev xmlns:xlink="http://www.w3.org/1999/xlink" xlink:type="simple">AW/AH×100<def><p>: aperture width shared with aperture height and multiplied by 100</p></def></abbrev>.</p></caption><table id="TID0EWBAI" rules="all"><tbody><tr><th rowspan="1" colspan="1">Specimen</th><th rowspan="1" colspan="1"><abbrev xmlns:xlink="http://www.w3.org/1999/xlink" xlink:title="shell height" xlink:type="simple">SH</abbrev></th><th rowspan="1" colspan="1"><abbrev xmlns:xlink="http://www.w3.org/1999/xlink" xlink:title="shell width" xlink:type="simple">SW</abbrev></th><th rowspan="1" colspan="1"><abbrev xmlns:xlink="http://www.w3.org/1999/xlink" xlink:title="aperture height" xlink:type="simple">AH</abbrev></th><th rowspan="1" colspan="1"><abbrev xmlns:xlink="http://www.w3.org/1999/xlink" xlink:title="aperture width" xlink:type="simple">AW</abbrev></th><th rowspan="1" colspan="1"><abbrev xmlns:xlink="http://www.w3.org/1999/xlink" xlink:title="shell width" xlink:type="simple">SW</abbrev>/<abbrev xmlns:xlink="http://www.w3.org/1999/xlink" xlink:title="shell height" xlink:type="simple">SH</abbrev>×100</th><th rowspan="1" colspan="1"><abbrev xmlns:xlink="http://www.w3.org/1999/xlink" xlink:title="aperture width" xlink:type="simple">AW</abbrev>/<abbrev xmlns:xlink="http://www.w3.org/1999/xlink" xlink:title="aperture height" xlink:type="simple">AH</abbrev>×100</th></tr><tr><td rowspan="1" colspan="1">holotype</td><td rowspan="1" colspan="1">0.97</td><td rowspan="1" colspan="1">1</td><td rowspan="1" colspan="1">0.37</td><td rowspan="1" colspan="1">0.4</td><td rowspan="1" colspan="1">103.09</td><td rowspan="1" colspan="1">108.11</td></tr><tr><td rowspan="1" colspan="1">paratype1</td><td rowspan="1" colspan="1">0.96</td><td rowspan="1" colspan="1">0.98</td><td rowspan="1" colspan="1">0.39</td><td rowspan="1" colspan="1">0.41</td><td rowspan="1" colspan="1">102.08</td><td rowspan="1" colspan="1">105.13</td></tr><tr><td rowspan="1" colspan="1">paratype2</td><td rowspan="1" colspan="1">0.96</td><td rowspan="1" colspan="1">0.92</td><td rowspan="1" colspan="1">0.37</td><td rowspan="1" colspan="1">0.38</td><td rowspan="1" colspan="1">95.83</td><td rowspan="1" colspan="1">102.7</td></tr><tr><td rowspan="1" colspan="1">paratype3</td><td rowspan="1" colspan="1">1.01</td><td rowspan="1" colspan="1">0.94</td><td rowspan="1" colspan="1">0.37</td><td rowspan="1" colspan="1">0.38</td><td rowspan="1" colspan="1">93.07</td><td rowspan="1" colspan="1">102.7</td></tr><tr><td rowspan="1" colspan="1">paratype4</td><td rowspan="1" colspan="1">0.92</td><td rowspan="1" colspan="1">0.94</td><td rowspan="1" colspan="1">0.36</td><td rowspan="1" colspan="1">0.39</td><td rowspan="1" colspan="1">102.17</td><td rowspan="1" colspan="1">108.33</td></tr><tr><td rowspan="1" colspan="1">paratype5</td><td rowspan="1" colspan="1">0.86</td><td rowspan="1" colspan="1">0.98</td><td rowspan="1" colspan="1">0.4</td><td rowspan="1" colspan="1">0.4</td><td rowspan="1" colspan="1">113.95</td><td rowspan="1" colspan="1">100</td></tr><tr><td rowspan="1" colspan="1">paratype6</td><td rowspan="1" colspan="1">0.93</td><td rowspan="1" colspan="1">0.94</td><td rowspan="1" colspan="1">0.38</td><td rowspan="1" colspan="1">0.39</td><td rowspan="1" colspan="1">101.08</td><td rowspan="1" colspan="1">102.63</td></tr><tr><td rowspan="1" colspan="1">paratype7</td><td rowspan="1" colspan="1">0.97</td><td rowspan="1" colspan="1">0.93</td><td rowspan="1" colspan="1">0.39</td><td rowspan="1" colspan="1">0.39</td><td rowspan="1" colspan="1">95.88</td><td rowspan="1" colspan="1">100</td></tr><tr><td rowspan="1" colspan="1">paratype8</td><td rowspan="1" colspan="1">0.96</td><td rowspan="1" colspan="1">0.94</td><td rowspan="1" colspan="1">0.39</td><td rowspan="1" colspan="1">0.39</td><td rowspan="1" colspan="1">97.92</td><td rowspan="1" colspan="1">100</td></tr><tr><td rowspan="1" colspan="1">paratype9</td><td rowspan="1" colspan="1">0.99</td><td rowspan="1" colspan="1">0.89</td><td rowspan="1" colspan="1">0.36</td><td rowspan="1" colspan="1">0.39</td><td rowspan="1" colspan="1">89.9</td><td rowspan="1" colspan="1">108.33</td></tr><tr><td rowspan="1" colspan="1">paratype10</td><td rowspan="1" colspan="1">1.02</td><td rowspan="1" colspan="1">0.94</td><td rowspan="1" colspan="1">0.4</td><td rowspan="1" colspan="1">0.38</td><td rowspan="1" colspan="1">92.16</td><td rowspan="1" colspan="1">95</td></tr><tr><td rowspan="1" colspan="1">paratype11</td><td rowspan="1" colspan="1">0.92</td><td rowspan="1" colspan="1">0.93</td><td rowspan="1" colspan="1">0.37</td><td rowspan="1" colspan="1">0.4</td><td rowspan="1" colspan="1">101.09</td><td rowspan="1" colspan="1">108</td></tr><tr><td rowspan="1" colspan="1">paratype12</td><td rowspan="1" colspan="1">0.97</td><td rowspan="1" colspan="1">0.94</td><td rowspan="1" colspan="1">0.37</td><td rowspan="1" colspan="1">0.38</td><td rowspan="1" colspan="1">96.91</td><td rowspan="1" colspan="1">102.7</td></tr><tr><td rowspan="1" colspan="1">paratype13</td><td rowspan="1" colspan="1">0.97</td><td rowspan="1" colspan="1">0.93</td><td rowspan="1" colspan="1">0.37</td><td rowspan="1" colspan="1">0.4</td><td rowspan="1" colspan="1">95.88</td><td rowspan="1" colspan="1">108.11</td></tr><tr><td rowspan="1" colspan="1">paratype14</td><td rowspan="1" colspan="1">0.94</td><td rowspan="1" colspan="1">0.91</td><td rowspan="1" colspan="1">0.36</td><td rowspan="1" colspan="1">0.38</td><td rowspan="1" colspan="1">96.81</td><td rowspan="1" colspan="1">105.56</td></tr><tr><td rowspan="1" colspan="1">paratype15</td><td rowspan="1" colspan="1">0.93</td><td rowspan="1" colspan="1">0.88</td><td rowspan="1" colspan="1">0.34</td><td rowspan="1" colspan="1">0.37</td><td rowspan="1" colspan="1">94.61</td><td rowspan="1" colspan="1">108.82</td></tr><tr><td rowspan="1" colspan="1">paratype16</td><td rowspan="1" colspan="1">0.95</td><td rowspan="1" colspan="1">0.95</td><td rowspan="1" colspan="1">0.39</td><td rowspan="1" colspan="1">0.39</td><td rowspan="1" colspan="1">100</td><td rowspan="1" colspan="1">100</td></tr><tr><td rowspan="1" colspan="1">paratype17</td><td rowspan="1" colspan="1">0.89</td><td rowspan="1" colspan="1">0.89</td><td rowspan="1" colspan="1">0.35</td><td rowspan="1" colspan="1">0.36</td><td rowspan="1" colspan="1">100</td><td rowspan="1" colspan="1">102.86</td></tr><tr><td rowspan="1" colspan="1">paratype18</td><td rowspan="1" colspan="1">0.95</td><td rowspan="1" colspan="1">0.93</td><td rowspan="1" colspan="1">0.38</td><td rowspan="1" colspan="1">0.38</td><td rowspan="1" colspan="1">97.89</td><td rowspan="1" colspan="1">100</td></tr><tr><td rowspan="1" colspan="1">paratype19</td><td rowspan="1" colspan="1">0.93</td><td rowspan="1" colspan="1">0.91</td><td rowspan="1" colspan="1">0.37</td><td rowspan="1" colspan="1">0.39</td><td rowspan="1" colspan="1">97.85</td><td rowspan="1" colspan="1">105.41</td></tr></tbody></table></table-wrap><table-wrap id="T2" position="float" orientation="portrait"><label>Table 2.</label><caption><p>Average, minimum value (min), maximum value (max), variance of values (var) and standard deviation of a set of values (stdev) for <italic><tp:taxon-name><tp:taxon-name-part taxon-name-part-type="genus">Angustopila</tp:taxon-name-part> <tp:taxon-name-part taxon-name-part-type="species">fabella</tp:taxon-name-part></tp:taxon-name></italic> sp. n. (n = 20).</p></caption><table id="TID0EKXAI" rules="all"><tbody><tr><th rowspan="1" colspan="1"/><th rowspan="1" colspan="1"><abbrev xmlns:xlink="http://www.w3.org/1999/xlink" xlink:title="shell height" xlink:type="simple">SH</abbrev></th><th rowspan="1" colspan="1"><abbrev xmlns:xlink="http://www.w3.org/1999/xlink" xlink:title="shell width" xlink:type="simple">SW</abbrev></th><th rowspan="1" colspan="1"><abbrev xmlns:xlink="http://www.w3.org/1999/xlink" xlink:title="aperture height" xlink:type="simple">AH</abbrev></th><th rowspan="1" colspan="1"><abbrev xmlns:xlink="http://www.w3.org/1999/xlink" xlink:title="aperture width" xlink:type="simple">AW</abbrev></th><th rowspan="1" colspan="1"><abbrev xmlns:xlink="http://www.w3.org/1999/xlink" xlink:title="shell width" xlink:type="simple">SW</abbrev>/<abbrev xmlns:xlink="http://www.w3.org/1999/xlink" xlink:title="shell height" xlink:type="simple">SH</abbrev>×100</th><th rowspan="1" colspan="1"><abbrev xmlns:xlink="http://www.w3.org/1999/xlink" xlink:title="aperture width" xlink:type="simple">AW</abbrev>/<abbrev xmlns:xlink="http://www.w3.org/1999/xlink" xlink:title="aperture height" xlink:type="simple">AH</abbrev>×100</th></tr><tr><td rowspan="1" colspan="1">Average</td><td rowspan="1" colspan="1">0.95</td><td rowspan="1" colspan="1">0.9335</td><td rowspan="1" colspan="1">0.374</td><td rowspan="1" colspan="1">0.3875</td><td rowspan="1" colspan="1">98.4085</td><td rowspan="1" colspan="1">103.7195</td></tr><tr><td rowspan="1" colspan="1">Min</td><td rowspan="1" colspan="1">0.86</td><td rowspan="1" colspan="1">0.88</td><td rowspan="1" colspan="1">0.34</td><td rowspan="1" colspan="1">0.36</td><td rowspan="1" colspan="1">89.9</td><td rowspan="1" colspan="1">95</td></tr><tr><td rowspan="1" colspan="1">Max</td><td rowspan="1" colspan="1">1.02</td><td rowspan="1" colspan="1">1</td><td rowspan="1" colspan="1">0.4</td><td rowspan="1" colspan="1">0.41</td><td rowspan="1" colspan="1">113.95</td><td rowspan="1" colspan="1">108.82</td></tr><tr><td rowspan="1" colspan="1">Var</td><td rowspan="1" colspan="1">0.0014</td><td rowspan="1" colspan="1">0.0009</td><td rowspan="1" colspan="1">0.0003</td><td rowspan="1" colspan="1">0.0001</td><td rowspan="1" colspan="1">25.7841</td><td rowspan="1" colspan="1">14.9414</td></tr><tr><td rowspan="1" colspan="1">stdev</td><td rowspan="1" colspan="1">0.0376</td><td rowspan="1" colspan="1">0.0301</td><td rowspan="1" colspan="1">0.016</td><td rowspan="1" colspan="1">0.0116</td><td rowspan="1" colspan="1">5.0778</td><td rowspan="1" colspan="1">3.8654</td></tr></tbody></table></table-wrap></tp:treatment-sec><tp:treatment-sec sec-type="Differential diagnosis"><title>Differential diagnosis.</title><p><italic><tp:taxon-name><tp:taxon-name-part taxon-name-part-type="genus">Angustopila</tp:taxon-name-part> <tp:taxon-name-part taxon-name-part-type="species">fabella</tp:taxon-name-part></tp:taxon-name></italic> sp. n. is most similar to <italic><tp:taxon-name><tp:taxon-name-part taxon-name-part-type="genus">Angustopila</tp:taxon-name-part> <tp:taxon-name-part taxon-name-part-type="species">tamlod</tp:taxon-name-part></tp:taxon-name></italic> in shape and form. However, in addition to the parietal denticle, <italic><tp:taxon-name><tp:taxon-name-part taxon-name-part-type="genus">Angustopila</tp:taxon-name-part> <tp:taxon-name-part taxon-name-part-type="species">tamlod</tp:taxon-name-part></tp:taxon-name></italic> has a small, low palatal plica just opposite the parietal denticle. <italic><tp:taxon-name><tp:taxon-name-part taxon-name-part-type="genus">Angustopila</tp:taxon-name-part> <tp:taxon-name-part taxon-name-part-type="species">dominikae</tp:taxon-name-part></tp:taxon-name></italic> sp. n. is smaller, has a globular shell (conical in <italic><tp:taxon-name><tp:taxon-name-part taxon-name-part-type="genus">Angustopila</tp:taxon-name-part> <tp:taxon-name-part taxon-name-part-type="species">fabella</tp:taxon-name-part></tp:taxon-name></italic> sp. n.) and possesses two apertural denticles with an additional tubercle on the parietal denticle. A single parietal denticle is present in <italic><tp:taxon-name><tp:taxon-name-part taxon-name-part-type="genus">Angustopila</tp:taxon-name-part> <tp:taxon-name-part taxon-name-part-type="species">fabella</tp:taxon-name-part></tp:taxon-name></italic> sp. n. See also <italic><tp:taxon-name><tp:taxon-name-part taxon-name-part-type="genus">Angustopila</tp:taxon-name-part> <tp:taxon-name-part taxon-name-part-type="species">subelevata</tp:taxon-name-part></tp:taxon-name></italic> sp. n. and <italic><tp:taxon-name><tp:taxon-name-part taxon-name-part-type="genus">Angustopila</tp:taxon-name-part> <tp:taxon-name-part taxon-name-part-type="species">szekeresi</tp:taxon-name-part></tp:taxon-name></italic> sp. n.</p><!--PageBreak--></tp:treatment-sec><tp:treatment-sec sec-type="Etymology"><title>Etymology.</title><p>The name, fabella, (Latin: little bean) refers to the bean-shaped aperture.</p></tp:treatment-sec><tp:treatment-sec sec-type="Type locality"><title>Type locality.</title><p>China, Guangxi (广西), Chongzuo Shi (崇左市), Longzhou Xian (龙州县), cliffs north of Lenglei (楞垒), north of the Nonggang Nature Reserve (弄岗国家级自然保护区), 220 m, <named-content xmlns:xlink="http://www.w3.org/1999/xlink" content-type="dwc:verbatimCoordinates" xlink:type="simple">22°29.161'N, 106°57.357'E</named-content>.</p><!--PageBreak--></tp:treatment-sec><tp:treatment-sec sec-type="Distribution"><title>Distribution.</title><p><italic><tp:taxon-name><tp:taxon-name-part taxon-name-part-type="genus">Angustopila</tp:taxon-name-part> <tp:taxon-name-part taxon-name-part-type="species">fabella</tp:taxon-name-part></tp:taxon-name></italic> sp. n. is known from the type locality only (Figure <xref ref-type="fig" rid="F13">13</xref>).</p></tp:treatment-sec><tp:treatment-sec sec-type="Ecology"><title>Ecology.</title><p>Empty shells of this new species were found in a soil sample at the base of large limestone rocks. It likely lives on limestone walls as do other similar hypselostomatid species recorded by <xref ref-type="bibr" rid="B31">Panha and Burch (2005)</xref>.</p></tp:treatment-sec><tp:treatment-sec sec-type="Conservation status"><title>Conservation status.</title><p>Empty shells have been collected from a soil sample at the type locality. Therefore, knowledge is very limited for evaluating its conservation status. Since the species is known from one site only, it is evaluated as <abbrev xmlns:xlink="http://www.w3.org/1999/xlink" xlink:type="simple"><def><p>Critically Endangered </p></def>(CR)</abbrev> under IUCN criteria (<xref ref-type="bibr" rid="B16">IUCN 2014</xref>). Quarrying is quoted as the main threat to similar limestone habitats. However, no ongoing threats to the type locality are known at the moment.</p><!--PageBreak--></tp:treatment-sec><tp:treatment-sec><!--Section generated to contain objects referenced in tp:taxon-treatment.--><fig id="F13" position="float" orientation="portrait"><label>Figure 13.</label><caption><p>Map showing the distributions of newly described species of Chinese <tp:taxon-name><tp:taxon-name-part taxon-name-part-type="family">Hypselostomatidae</tp:taxon-name-part></tp:taxon-name>. Filled circle: <italic><tp:taxon-name><tp:taxon-name-part taxon-name-part-type="genus">Krobylos</tp:taxon-name-part> <tp:taxon-name-part taxon-name-part-type="species">sinensis</tp:taxon-name-part></tp:taxon-name></italic> Páll-Gergely &amp; Hunyadi, sp. n. <bold>1</bold> Type locality of <italic><tp:taxon-name><tp:taxon-name-part taxon-name-part-type="genus">Angustopila</tp:taxon-name-part> <tp:taxon-name-part taxon-name-part-type="species">huoyani</tp:taxon-name-part></tp:taxon-name></italic> <bold>2</bold> new locality of <tp:taxon-name><tp:taxon-name-part taxon-name-part-type="genus">Angustopila</tp:taxon-name-part> <tp:taxon-name-part taxon-name-part-type="uncertainty-rank">cf.</tp:taxon-name-part> <tp:taxon-name-part taxon-name-part-type="Species">huoyani</tp:taxon-name-part></tp:taxon-name> <bold>3</bold> Type locality of <italic><tp:taxon-name><tp:taxon-name-part taxon-name-part-type="genus">Angustopila</tp:taxon-name-part> <tp:taxon-name-part taxon-name-part-type="species">dominikae</tp:taxon-name-part></tp:taxon-name></italic> Páll-Gergely &amp; Hunyadi, sp. n., <italic><tp:taxon-name><tp:taxon-name-part taxon-name-part-type="genus">Angustopila</tp:taxon-name-part> <tp:taxon-name-part taxon-name-part-type="species">subelevata</tp:taxon-name-part></tp:taxon-name></italic> Páll-Gergely &amp; Hunyadi, sp. n., <italic><tp:taxon-name><tp:taxon-name-part taxon-name-part-type="genus">Angustopila</tp:taxon-name-part> <tp:taxon-name-part taxon-name-part-type="species">szekeresi</tp:taxon-name-part></tp:taxon-name></italic> Páll-Gergely &amp; Hunyadi, sp. n. and <italic><tp:taxon-name><tp:taxon-name-part taxon-name-part-type="genus">Hypselostoma</tp:taxon-name-part> <tp:taxon-name-part taxon-name-part-type="species">socialis</tp:taxon-name-part></tp:taxon-name></italic> Páll-Gergely &amp; Hunyadi, sp. n. <bold>4</bold> Type locality of <italic><tp:taxon-name><tp:taxon-name-part taxon-name-part-type="genus">Angustopila</tp:taxon-name-part> <tp:taxon-name-part taxon-name-part-type="species">fabella</tp:taxon-name-part></tp:taxon-name></italic> Páll-Gergely &amp; Hunyadi, sp. n. and <italic><tp:taxon-name><tp:taxon-name-part taxon-name-part-type="genus">Hypselostoma</tp:taxon-name-part> <tp:taxon-name-part taxon-name-part-type="species">lacrima</tp:taxon-name-part></tp:taxon-name></italic> Páll-Gergely &amp; Hunyadi, sp. n.</p></caption><graphic xmlns:xlink="http://www.w3.org/1999/xlink" xlink:href="zookeys-523-031-g013.jpg" position="float" orientation="portrait" xlink:type="simple" id="oo_58434.jpg"/></fig></tp:treatment-sec><ref-list><ref id="B31"><mixed-citation xmlns:xlink="http://www.w3.org/1999/xlink" xlink:type="simple"><person-group><name name-style="western"><surname>Panha</surname><given-names>S</given-names></name><name name-style="western"><surname>Burch</surname><given-names>JB</given-names></name></person-group> (<year>2005</year>) <article-title>An introduction to the microsnails of Thailand.</article-title> <source>Malacological Review</source> <year>37/38</year>: <fpage>1</fpage>–<lpage>155</lpage>. </mixed-citation></ref><ref id="B16"><mixed-citation xmlns:xlink="http://www.w3.org/1999/xlink" xlink:type="simple"><institution xlink:type="simple">IUCN Standards and Petitions Subcommittee</institution> (<year>2014</year>) <article-title>Guidelines for Using the IUCN Red List Categories and Criteria. Version 11.</article-title> <source>Prepared by the Standards and Petitions Subcommittee</source> <volume>11</volume>: <fpage>16</fpage>–<lpage>59</lpage>. <ext-link xlink:type="simple" ext-link-type="uri" xlink:href="http://jr.iucnredlist.org/documents/RedListGuidelines.pdf">http://jr.iucnredlist.org/documents/RedListGuidelines.pdf</ext-link> </mixed-citation></ref></ref-list></tp:taxon-treatment>
