# Supplementary material for: Seven new hypselostomatid species from China, including some of the world’s smallest land snails (Gastropoda, Pulmonata, Orthurethra)
Source: Zookeys. 2015 Sep 28;(523):31–62. doi: 10.3897/zookeys.523.6114 (PMC4602296; doi:10.3897/zookeys.523.6114)
Supplement: XML Treatment for Angustopila huoyani [file zookeys.523.6114-treatment4.xml]

<!DOCTYPE tp:taxon-treatment
  PUBLIC "-//TaxonX//DTD Taxonomic Treatment Publishing DTD v0 20100105//EN" "tax-treatment-NSO.dtd">
<tp:taxon-treatment xmlns:tp="http://www.plazi.org/taxpub"><tp:treatment-meta><kwd-group><label>Taxon classification</label><kwd><named-content content-type="kingdom">Animalia</named-content></kwd><kwd><named-content content-type="order">Pulmonata</named-content></kwd><kwd><named-content content-type="family">Hypselostomatidae</named-content></kwd></kwd-group><mixed-citation publication-type="journal"><person-group><name><surname>Páll-Gergely</surname><given-names>Barna</given-names></name><name><surname>Hunyadi</surname><given-names>András</given-names></name><name><surname>Jochum</surname><given-names>Adrienne</given-names></name><name><surname>Asami</surname><given-names>Takahiro</given-names></name></person-group><article-title>Seven new hypselostomatid species from China, including some of the world’s smallest land snails (<tp:taxon-name><tp:taxon-name-part taxon-name-part-type="class">Gastropoda</tp:taxon-name-part></tp:taxon-name>, <tp:taxon-name><tp:taxon-name-part taxon-name-part-type="order">Pulmonata</tp:taxon-name-part></tp:taxon-name>, <tp:taxon-name><tp:taxon-name-part taxon-name-part-type="suborder">Orthurethra</tp:taxon-name-part></tp:taxon-name>)</article-title><source>Zookeys</source><day>28</day><month>9</month><year>2015</year><volume>2015</volume><issue>523</issue><fpage>31</fpage><lpage>62</lpage><pub-id pub-id-type="doi">10.3897/zookeys.523.6114</pub-id></mixed-citation></tp:treatment-meta><tp:nomenclature><tp:taxon-name>
                        <tp:taxon-name-part taxon-name-part-type="genus">Angustopila</tp:taxon-name-part>
                        <tp:taxon-name-part taxon-name-part-type="species">huoyani</tp:taxon-name-part>
                    </tp:taxon-name><tp:taxon-authority>Jochum, Slapnik &amp; Páll-Gergely, 2014</tp:taxon-authority><xref ref-type="fig" rid="F3">Figure 3</xref><tp:nomenclature-citation-list><tp:nomenclature-citation><tp:taxon-name><tp:taxon-name-part taxon-name-part-type="genus">Angustopila</tp:taxon-name-part> <tp:taxon-name-part taxon-name-part-type="species">huoyani</tp:taxon-name-part></tp:taxon-name><comment> Jochum, Slapnik &amp; Páll-Gergely, 2014: <xref ref-type="bibr" rid="B18">Jochum et al. 2014</xref>: 410: 27–29, Video 1, Figs <xref ref-type="fig" rid="F4">4</xref>–<xref ref-type="fig" rid="F5">5</xref>.</comment></tp:nomenclature-citation></tp:nomenclature-citation-list></tp:nomenclature><tp:treatment-sec sec-type="material"><title>Material examined.</title><p><named-content xmlns:xlink="http://www.w3.org/1999/xlink" content-type="dwc:institutional_code" xlink:type="simple"><named-content content-type="dwc:institutional_code" xlink:type="simple">MNHN</named-content></named-content> Expedition Nr. GX07.23.07, China, Guangxi (广西), Hechi (河池市), Huanjiang Xian (环江县), Midong village (米洞), Shui Dong (cave, 水洞), 23.05.2007, river sediment, alt. 332 m, <named-content xmlns:xlink="http://www.w3.org/1999/xlink" content-type="dwc:verbatimCoordinates" xlink:type="simple">24.7485°N, 108.27191°E</named-content>, leg. Franck Bréhier 12 shells (2 broken), <named-content xmlns:xlink="http://www.w3.org/1999/xlink" content-type="dwc:institutional_code" xlink:type="simple">NMBE</named-content> 535121/3, <named-content xmlns:xlink="http://www.w3.org/1999/xlink" content-type="dwc:institutional_code" xlink:type="simple">SMF</named-content> 341637/3, <named-content xmlns:xlink="http://www.w3.org/1999/xlink" content-type="dwc:institutional_code" xlink:type="simple"><named-content content-type="dwc:institutional_code" xlink:type="simple">MNHN</named-content></named-content> 2012-27046/4 + 2 broken shells).</p></tp:treatment-sec><tp:treatment-sec sec-type="Conservation status"><title>Conservation status.</title><p>This study reveals that <italic><tp:taxon-name><tp:taxon-name-part taxon-name-part-type="genus">Angustopila</tp:taxon-name-part> <tp:taxon-name-part taxon-name-part-type="species">huoyani</tp:taxon-name-part></tp:taxon-name></italic> inhabits two caves that are geographically far from each other. The typical threats to such habitats is quarrying and human disturbance through tourism.</p></tp:treatment-sec><tp:treatment-sec sec-type="Remarks"><title>Remarks.</title><p><italic><tp:taxon-name><tp:taxon-name-part taxon-name-part-type="genus">Angustopila</tp:taxon-name-part> <tp:taxon-name-part taxon-name-part-type="species">huoyani</tp:taxon-name-part></tp:taxon-name></italic> has been described from a single cave in northeastern Hunan Province. Nearly identical shells have been found in another cave in northern Guangxi Province, which is situated ca. 500 km south from the type locality. The only difference is that the new shells have some very faint spiral striae on the teleoconch, which were not detected in the original population. This difference is, however, insufficient to distinguish these two populations on either specific or subspecific level. Therefore, we refer to the population collected in Guangxi as a disjunct population of <italic><tp:taxon-name><tp:taxon-name-part taxon-name-part-type="genus">Angustopila</tp:taxon-name-part> <tp:taxon-name-part taxon-name-part-type="species">huoyani</tp:taxon-name-part></tp:taxon-name></italic>. This finding underscores the need to explore more cave systems in order to make inferences about subterranean biodiversity in China, and specifically here for the distribution of minute troglobitic land snails.</p><fig id="F3" position="float" orientation="portrait"><label>Figure 3.</label><caption><p><italic><tp:taxon-name><tp:taxon-name-part taxon-name-part-type="genus">Angustopila</tp:taxon-name-part> <tp:taxon-name-part taxon-name-part-type="species">huoyani</tp:taxon-name-part></tp:taxon-name></italic> Jochum, Slapnik &amp; Páll-Gergely, 2014. Locality: Guangxi (广西), Hechi (河池市), Huanjiang Xian (环江县), Midong village (米洞), Shui Dong (cave, 水洞), 23.05.2007, river sediment, alt. 332 m, <named-content xmlns:xlink="http://www.w3.org/1999/xlink" content-type="dwc:verbatimCoordinates" xlink:type="simple">24.7485°N, 108.27191°E</named-content>. <named-content xmlns:xlink="http://www.w3.org/1999/xlink" content-type="dwc:institutional_code" xlink:type="simple"><named-content content-type="dwc:institutional_code" xlink:type="simple">MNHN</named-content></named-content> 2012-27046). All images: B. Páll-Gergely.</p></caption><graphic xmlns:xlink="http://www.w3.org/1999/xlink" xlink:href="zookeys-523-031-g003.jpg" position="float" orientation="portrait" xlink:type="simple" id="oo_58424.jpg"/></fig></tp:treatment-sec><tp:treatment-sec><!--Section generated to contain objects referenced in tp:taxon-treatment.--><fig id="F4" position="float" orientation="portrait"><label>Figure 4.</label><caption><p>Holotype of <italic><tp:taxon-name><tp:taxon-name-part taxon-name-part-type="genus">Angustopila</tp:taxon-name-part> <tp:taxon-name-part taxon-name-part-type="species">subelevata</tp:taxon-name-part></tp:taxon-name></italic> Páll-Gergely &amp; Hunyadi, sp. n. (<named-content xmlns:xlink="http://www.w3.org/1999/xlink" content-type="dwc:institutional_code" xlink:type="simple">HNHM</named-content> 99438). All images: B. Páll-Gergely.</p></caption><graphic xmlns:xlink="http://www.w3.org/1999/xlink" xlink:href="zookeys-523-031-g004.jpg" position="float" orientation="portrait" xlink:type="simple" id="oo_58425.jpg"/></fig><fig id="F5" position="float" orientation="portrait"><label>Figure 5.</label><caption><p><italic><tp:taxon-name><tp:taxon-name-part taxon-name-part-type="genus">Angustopila</tp:taxon-name-part> <tp:taxon-name-part taxon-name-part-type="species">szekeresi</tp:taxon-name-part></tp:taxon-name></italic> Páll-Gergely &amp; Hunyadi, sp. n. Holotype (<named-content xmlns:xlink="http://www.w3.org/1999/xlink" content-type="dwc:institutional_code" xlink:type="simple">HNHM</named-content> 99440: <bold>A, C, D, E, F, G, H</bold>), Paratype (<named-content xmlns:xlink="http://www.w3.org/1999/xlink" content-type="dwc:institutional_code" xlink:type="simple">HNHM</named-content> 99441: <bold>B</bold>). All images: B. Páll-Gergely.</p></caption><graphic xmlns:xlink="http://www.w3.org/1999/xlink" xlink:href="zookeys-523-031-g005.jpg" position="float" orientation="portrait" xlink:type="simple" id="oo_58426.jpg"/></fig></tp:treatment-sec><ref-list><ref id="B18"><mixed-citation xmlns:xlink="http://www.w3.org/1999/xlink" xlink:type="simple"><person-group><name name-style="western"><surname>Jochum</surname><given-names>A</given-names></name><name name-style="western"><surname>Slapnik</surname><given-names>R</given-names></name><name name-style="western"><surname>Kampschulte</surname><given-names>M</given-names></name><name name-style="western"><surname>Martels</surname><given-names>G</given-names></name><name name-style="western"><surname>Heneka</surname><given-names>M</given-names></name><name name-style="western"><surname>Páll-Gergely</surname><given-names>B</given-names></name></person-group> (<year>2014</year>) <article-title>A review of the microgastropod genus <italic><tp:taxon-name><tp:taxon-name-part taxon-name-part-type="genus">Systenostoma</tp:taxon-name-part></tp:taxon-name></italic> Bavay &amp; Dautzenberg, 1908 and a new subterranean species from China (<tp:taxon-name><tp:taxon-name-part taxon-name-part-type="class">Gastropoda</tp:taxon-name-part></tp:taxon-name>, <tp:taxon-name><tp:taxon-name-part taxon-name-part-type="order">Pulmonata</tp:taxon-name-part></tp:taxon-name>, <tp:taxon-name><tp:taxon-name-part taxon-name-part-type="family">Hypselostomatidae</tp:taxon-name-part></tp:taxon-name>).</article-title> <source>ZooKeys</source> <volume>410</volume>: <fpage>23</fpage>–<lpage>40</lpage>. doi: <ext-link xlink:type="simple" ext-link-type="doi" xlink:href="10.3897/zookeys.410.7488">10.3897/zookeys.410.7488</ext-link> </mixed-citation></ref></ref-list></tp:taxon-treatment>
