# Supplementary material for: Seven new hypselostomatid species from China, including some of the world’s smallest land snails (Gastropoda, Pulmonata, Orthurethra)
Source: Zookeys. 2015 Sep 28;(523):31–62. doi: 10.3897/zookeys.523.6114 (PMC4602296; doi:10.3897/zookeys.523.6114)
Supplement: XML Treatment for Angustopila szekeresi [file zookeys.523.6114-treatment6.xml]

<!DOCTYPE tp:taxon-treatment
  PUBLIC "-//TaxonX//DTD Taxonomic Treatment Publishing DTD v0 20100105//EN" "tax-treatment-NSO.dtd">
<tp:taxon-treatment xmlns:tp="http://www.plazi.org/taxpub"><tp:treatment-meta><kwd-group><label>Taxon classification</label><kwd><named-content content-type="kingdom">Animalia</named-content></kwd><kwd><named-content content-type="order">Pulmonata</named-content></kwd><kwd><named-content content-type="family">Hypselostomatidae</named-content></kwd></kwd-group><mixed-citation publication-type="journal"><person-group><name><surname>Páll-Gergely</surname><given-names>Barna</given-names></name><name><surname>Hunyadi</surname><given-names>András</given-names></name><name><surname>Jochum</surname><given-names>Adrienne</given-names></name><name><surname>Asami</surname><given-names>Takahiro</given-names></name></person-group><article-title>Seven new hypselostomatid species from China, including some of the world’s smallest land snails (<tp:taxon-name><tp:taxon-name-part taxon-name-part-type="class">Gastropoda</tp:taxon-name-part></tp:taxon-name>, <tp:taxon-name><tp:taxon-name-part taxon-name-part-type="order">Pulmonata</tp:taxon-name-part></tp:taxon-name>, <tp:taxon-name><tp:taxon-name-part taxon-name-part-type="suborder">Orthurethra</tp:taxon-name-part></tp:taxon-name>)</article-title><source>Zookeys</source><day>28</day><month>9</month><year>2015</year><volume>2015</volume><issue>523</issue><fpage>31</fpage><lpage>62</lpage><pub-id pub-id-type="doi">10.3897/zookeys.523.6114</pub-id></mixed-citation></tp:treatment-meta><tp:nomenclature><tp:taxon-name>
                        <tp:taxon-name-part taxon-name-part-type="genus">Angustopila</tp:taxon-name-part>
                        <tp:taxon-name-part taxon-name-part-type="species">szekeresi</tp:taxon-name-part>
                        <object-id xmlns:xlink="http://www.w3.org/1999/xlink" content-type="zoobank" xlink:type="simple">http://zoobank.org/D9845392-BD63-4253-89F5-B1F89FC779A8</object-id>
                    </tp:taxon-name><tp:taxon-authority>Páll-Gergely &amp; Hunyadi</tp:taxon-authority><tp:taxon-status xmlns:xlink="http://www.w3.org/1999/xlink" xlink:type="simple">sp. n.</tp:taxon-status><xref ref-type="fig" rid="F5">Figure 5</xref><!--PageBreak--><!--PageBreak--></tp:nomenclature><tp:treatment-sec sec-type="type material"><title>Type material.</title><p>China, Guangxi (广西), Hechi Shi (河池市), Bama Xian (巴马县), cliffs at the southern edge of Jiaole Cun (交乐村), 590 m, <named-content xmlns:xlink="http://www.w3.org/1999/xlink" content-type="dwc:verbatimCoordinates" xlink:type="simple">24°7.045'N, 107°7.847'E</named-content>, <!--PageBreak-->leg. Hunyadi, A. &amp; Szekeres, M., 10.09.2013., <named-content xmlns:xlink="http://www.w3.org/1999/xlink" content-type="dwc:institutional_code" xlink:type="simple">HNHM</named-content> 99440 (holotype), <named-content xmlns:xlink="http://www.w3.org/1999/xlink" content-type="dwc:institutional_code" xlink:type="simple">HNHM</named-content> 99441/2 (one of them is a figured paratype), <abbrev xmlns:xlink="http://www.w3.org/1999/xlink" content-type="institution" xlink:title="Collection András Hunyadi (Budapest, Hungary)" xlink:type="simple">HA</abbrev>/6 paratypes.</p></tp:treatment-sec><tp:treatment-sec sec-type="Diagnosis"><title>Diagnosis.</title><p>A tiny, trigonal species with rounded aperture having a weak parietal tooth.</p></tp:treatment-sec><tp:treatment-sec sec-type="Description"><title>Description.</title><p>Shell minute, light grey, blunt trigonal; protoconch consists of 1.25 whorls, microstructure finely pitted and granular with a powdery superficial texture, <!--PageBreak-->collectively radiating from the nuclear whorl; spiral threads of microstructure transverse the protoconch as well as the teleoconch, a prominent protoconch/teleoconch boundary is present (p/t), which interrupts the very faint rows of finely threaded microstructure; teleoconch finely reticulate with regularly-spaced radial growth striations crossed by rows of microscopic spiral threads; every 8<sup>th</sup>–10<sup>th</sup> radial line is stronger and visible as growth ridges; the 4–4.25 whorls are separated by a deep suture; whorls rounded; aperture oblique to shell axis; umbilicus deep, relatively narrow; aperture rounded; peristome slightly expanded, not reflected; laterally viewed, the middle section is slightly protruding; parietal callus weak, adnate; parietal tooth weak but present in all specimens.</p><fig id="F5" position="float" orientation="portrait"><label>Figure 5.</label><caption><p><italic><tp:taxon-name><tp:taxon-name-part taxon-name-part-type="genus">Angustopila</tp:taxon-name-part> <tp:taxon-name-part taxon-name-part-type="species">szekeresi</tp:taxon-name-part></tp:taxon-name></italic> Páll-Gergely &amp; Hunyadi, sp. n. Holotype (<named-content xmlns:xlink="http://www.w3.org/1999/xlink" content-type="dwc:institutional_code" xlink:type="simple">HNHM</named-content> 99440: <bold>A, C, D, E, F, G, H</bold>), Paratype (<named-content xmlns:xlink="http://www.w3.org/1999/xlink" content-type="dwc:institutional_code" xlink:type="simple">HNHM</named-content> 99441: <bold>B</bold>). All images: B. Páll-Gergely.</p></caption><graphic xmlns:xlink="http://www.w3.org/1999/xlink" xlink:href="zookeys-523-031-g005.jpg" position="float" orientation="portrait" xlink:type="simple" id="oo_58426.jpg"/></fig></tp:treatment-sec><tp:treatment-sec sec-type="Measurements"><title>Measurements</title><p>(in mm): <abbrev xmlns:xlink="http://www.w3.org/1999/xlink" xlink:title="shell height" xlink:type="simple">SH</abbrev> = 0.88–1.03, <abbrev xmlns:xlink="http://www.w3.org/1999/xlink" xlink:title="shell width" xlink:type="simple">SW</abbrev> = 0.77–0.89, <abbrev xmlns:xlink="http://www.w3.org/1999/xlink" xlink:title="aperture height" xlink:type="simple">AH</abbrev> = 0.33–0.37, <abbrev xmlns:xlink="http://www.w3.org/1999/xlink" xlink:title="aperture width" xlink:type="simple">AW</abbrev> = 0.35–0.39 (n = 6). See also Tables <xref ref-type="table" rid="T5">5</xref> and <xref ref-type="table" rid="T6">6</xref>.</p><table-wrap id="T5" position="float" orientation="portrait"><label>Table 5.</label><caption><p>Shell measurements (mm) for <italic><tp:taxon-name><tp:taxon-name-part taxon-name-part-type="genus">Angustopila</tp:taxon-name-part> <tp:taxon-name-part taxon-name-part-type="species">szekeresi</tp:taxon-name-part></tp:taxon-name></italic> sp. n. from the type locality. For abbreviations see Table <xref ref-type="table" rid="T1">1</xref>.</p></caption><table id="TID0ETRBI" rules="all"><tbody><tr><th rowspan="1" colspan="1">Specimen</th><th rowspan="1" colspan="1"><abbrev xmlns:xlink="http://www.w3.org/1999/xlink" xlink:title="shell height" xlink:type="simple">SH</abbrev></th><th rowspan="1" colspan="1"><abbrev xmlns:xlink="http://www.w3.org/1999/xlink" xlink:title="shell width" xlink:type="simple">SW</abbrev></th><th rowspan="1" colspan="1"><abbrev xmlns:xlink="http://www.w3.org/1999/xlink" xlink:title="aperture height" xlink:type="simple">AH</abbrev></th><th rowspan="1" colspan="1"><abbrev xmlns:xlink="http://www.w3.org/1999/xlink" xlink:title="aperture width" xlink:type="simple">AW</abbrev></th><th rowspan="1" colspan="1"><abbrev xmlns:xlink="http://www.w3.org/1999/xlink" xlink:title="shell width" xlink:type="simple">SW</abbrev>/<abbrev xmlns:xlink="http://www.w3.org/1999/xlink" xlink:title="shell height" xlink:type="simple">SH</abbrev>×100</th><th rowspan="1" colspan="1"><abbrev xmlns:xlink="http://www.w3.org/1999/xlink" xlink:title="aperture width" xlink:type="simple">AW</abbrev>/<abbrev xmlns:xlink="http://www.w3.org/1999/xlink" xlink:title="aperture height" xlink:type="simple">AH</abbrev>×100</th></tr><tr><td rowspan="1" colspan="1">Holotype</td><td rowspan="1" colspan="1">0.91</td><td rowspan="1" colspan="1">0.8</td><td rowspan="1" colspan="1">0.34</td><td rowspan="1" colspan="1">0.36</td><td rowspan="1" colspan="1">87.91</td><td rowspan="1" colspan="1">105.88</td></tr><tr><td rowspan="1" colspan="1">paratype1</td><td rowspan="1" colspan="1">0.93</td><td rowspan="1" colspan="1">0.77</td><td rowspan="1" colspan="1">0.33</td><td rowspan="1" colspan="1">0.35</td><td rowspan="1" colspan="1">82.8</td><td rowspan="1" colspan="1">106.06</td></tr><tr><td rowspan="1" colspan="1">paratype2</td><td rowspan="1" colspan="1">1.03</td><td rowspan="1" colspan="1">0.89</td><td rowspan="1" colspan="1">0.36</td><td rowspan="1" colspan="1">0.39</td><td rowspan="1" colspan="1">86.41</td><td rowspan="1" colspan="1">108.33</td></tr><tr><td rowspan="1" colspan="1">paratype3</td><td rowspan="1" colspan="1">0.88</td><td rowspan="1" colspan="1">0.81</td><td rowspan="1" colspan="1">0.37</td><td rowspan="1" colspan="1">0.35</td><td rowspan="1" colspan="1">92.05</td><td rowspan="1" colspan="1">94.59</td></tr><tr><td rowspan="1" colspan="1">paratype4</td><td rowspan="1" colspan="1">1.03</td><td rowspan="1" colspan="1">0.85</td><td rowspan="1" colspan="1">0.36</td><td rowspan="1" colspan="1">0.39</td><td rowspan="1" colspan="1">82.52</td><td rowspan="1" colspan="1">108.33</td></tr><tr><td rowspan="1" colspan="1">paratype5</td><td rowspan="1" colspan="1">0.95</td><td rowspan="1" colspan="1">0.8</td><td rowspan="1" colspan="1">0.34</td><td rowspan="1" colspan="1">0.36</td><td rowspan="1" colspan="1">84.21</td><td rowspan="1" colspan="1">105.88</td></tr></tbody></table></table-wrap><table-wrap id="T6" position="float" orientation="portrait"><label>Table 6.</label><caption><p>Average, minimum value (min), maximum value (max), variance of values (var) and standard deviation of a set of values (stdev) for <italic><tp:taxon-name><tp:taxon-name-part taxon-name-part-type="genus">Angustopila</tp:taxon-name-part> <tp:taxon-name-part taxon-name-part-type="species">szekeresi</tp:taxon-name-part></tp:taxon-name></italic> sp. n. (n = 6). For abbreviations see Table <xref ref-type="table" rid="T1">1</xref>.</p></caption><table id="TID0EVZBI" rules="all"><tbody><tr><th rowspan="1" colspan="1"/><th rowspan="1" colspan="1"><abbrev xmlns:xlink="http://www.w3.org/1999/xlink" xlink:title="shell height" xlink:type="simple">SH</abbrev></th><th rowspan="1" colspan="1"><abbrev xmlns:xlink="http://www.w3.org/1999/xlink" xlink:title="shell width" xlink:type="simple">SW</abbrev></th><th rowspan="1" colspan="1"><abbrev xmlns:xlink="http://www.w3.org/1999/xlink" xlink:title="aperture height" xlink:type="simple">AH</abbrev></th><th rowspan="1" colspan="1"><abbrev xmlns:xlink="http://www.w3.org/1999/xlink" xlink:title="aperture width" xlink:type="simple">AW</abbrev></th><th rowspan="1" colspan="1"><abbrev xmlns:xlink="http://www.w3.org/1999/xlink" xlink:title="shell width" xlink:type="simple">SW</abbrev>/<abbrev xmlns:xlink="http://www.w3.org/1999/xlink" xlink:title="shell height" xlink:type="simple">SH</abbrev>×100</th><th rowspan="1" colspan="1"><abbrev xmlns:xlink="http://www.w3.org/1999/xlink" xlink:title="aperture width" xlink:type="simple">AW</abbrev>/<abbrev xmlns:xlink="http://www.w3.org/1999/xlink" xlink:title="aperture height" xlink:type="simple">AH</abbrev>×100</th></tr><tr><td rowspan="1" colspan="1">Average</td><td rowspan="1" colspan="1">0.955</td><td rowspan="1" colspan="1">0.82</td><td rowspan="1" colspan="1">0.35</td><td rowspan="1" colspan="1">0.3667</td><td rowspan="1" colspan="1">85.9833</td><td rowspan="1" colspan="1">104.845</td></tr><tr><td rowspan="1" colspan="1">Min</td><td rowspan="1" colspan="1">0.88</td><td rowspan="1" colspan="1">0.77</td><td rowspan="1" colspan="1">0.33</td><td rowspan="1" colspan="1">0.35</td><td rowspan="1" colspan="1">82.52</td><td rowspan="1" colspan="1">94.59</td></tr><tr><td rowspan="1" colspan="1">Max</td><td rowspan="1" colspan="1">1.03</td><td rowspan="1" colspan="1">0.89</td><td rowspan="1" colspan="1">0.37</td><td rowspan="1" colspan="1">0.39</td><td rowspan="1" colspan="1">92.05</td><td rowspan="1" colspan="1">108.33</td></tr><tr><td rowspan="1" colspan="1">Var</td><td rowspan="1" colspan="1">0.0039</td><td rowspan="1" colspan="1">0.0018</td><td rowspan="1" colspan="1">0.0002</td><td rowspan="1" colspan="1">0.0003</td><td rowspan="1" colspan="1">13.1943</td><td rowspan="1" colspan="1">26.6148</td></tr><tr><td rowspan="1" colspan="1">stdev</td><td rowspan="1" colspan="1">0.0625</td><td rowspan="1" colspan="1">0.0429</td><td rowspan="1" colspan="1">0.0155</td><td rowspan="1" colspan="1">0.0186</td><td rowspan="1" colspan="1">3.6324</td><td rowspan="1" colspan="1">5.159</td></tr></tbody></table></table-wrap></tp:treatment-sec><tp:treatment-sec sec-type="Differential diagnosis"><title>Differential diagnosis.</title><p><bold><italic>Sympatric species.</italic></bold> <italic><tp:taxon-name><tp:taxon-name-part taxon-name-part-type="genus">Angustopila</tp:taxon-name-part> <tp:taxon-name-part taxon-name-part-type="species">subelevata</tp:taxon-name-part></tp:taxon-name></italic> sp. n. lacks a parietal tooth, it has a wider umbilicus, a smaller aperture, and its peristome is not adnate. Moreover, the spiral lines on the embryonic whorls are much weaker in <italic><tp:taxon-name><tp:taxon-name-part taxon-name-part-type="genus">Angustopila</tp:taxon-name-part> <tp:taxon-name-part taxon-name-part-type="species">subelevata</tp:taxon-name-part></tp:taxon-name></italic> sp. n. <italic><tp:taxon-name><tp:taxon-name-part taxon-name-part-type="genus">Angustopila</tp:taxon-name-part> <tp:taxon-name-part taxon-name-part-type="species">dominikae</tp:taxon-name-part></tp:taxon-name></italic> sp. n. is smaller, has a much more corpulent shell and two teeth in the aperture. <italic><tp:taxon-name><tp:taxon-name-part taxon-name-part-type="genus">Hypselostoma</tp:taxon-name-part> <tp:taxon-name-part taxon-name-part-type="species">socialis</tp:taxon-name-part></tp:taxon-name></italic> sp. n. is much larger and has four teeth in its aperture.</p><p><bold><italic>Non-sympatric species.</italic></bold> <italic><tp:taxon-name><tp:taxon-name-part taxon-name-part-type="genus">Angustopila</tp:taxon-name-part> <tp:taxon-name-part taxon-name-part-type="species">fabella</tp:taxon-name-part></tp:taxon-name></italic> sp. n. has a wider shell, a wider umbilicus, weaker spiral lines on its umbilicus, a stronger parietal tooth and a strong parietal callus (its peristome is not adnate).</p></tp:treatment-sec><tp:treatment-sec sec-type="Etymology"><title>Etymology.</title><p><italic><tp:taxon-name><tp:taxon-name-part taxon-name-part-type="genus">Angustopila</tp:taxon-name-part> <tp:taxon-name-part taxon-name-part-type="species">szekeresi</tp:taxon-name-part></tp:taxon-name></italic> sp. n. is named after Miklós Szekeres, our friend and partner in the field work resulting in all new species reported in this paper.</p><!--PageBreak--></tp:treatment-sec><tp:treatment-sec sec-type="Type locality"><title>Type locality.</title><p>China, Guangxi (广西), Hechi Shi (河池市), Bama Xian (巴马县), cliffs at the southern edge of Jiaole Cun (交乐村), 590 m, <named-content xmlns:xlink="http://www.w3.org/1999/xlink" content-type="dwc:verbatimCoordinates" xlink:type="simple">24°7.045'N, 107°7.847'E</named-content>.</p></tp:treatment-sec><tp:treatment-sec sec-type="Distribution"><title>Distribution.</title><p>The new species is known from the type locality only (Figure <xref ref-type="fig" rid="F13">13</xref>).</p></tp:treatment-sec><tp:treatment-sec sec-type="Ecology"><title>Ecology.</title><p>As for <italic><tp:taxon-name><tp:taxon-name-part taxon-name-part-type="genus">Angustopila</tp:taxon-name-part> <tp:taxon-name-part taxon-name-part-type="species">fabella</tp:taxon-name-part></tp:taxon-name></italic> sp. n.</p></tp:treatment-sec><tp:treatment-sec sec-type="Conservation status"><title>Conservation status.</title><p>As for <italic><tp:taxon-name><tp:taxon-name-part taxon-name-part-type="genus">Angustopila</tp:taxon-name-part> <tp:taxon-name-part taxon-name-part-type="species">fabella</tp:taxon-name-part></tp:taxon-name></italic> sp. n.</p></tp:treatment-sec><tp:treatment-sec sec-type="Remarks"><title>Remarks.</title><p>The spiral threading on the protoconch is common in the <tp:taxon-name><tp:taxon-name-part taxon-name-part-type="family">Hypselostomatidae</tp:taxon-name-part></tp:taxon-name> (<xref ref-type="bibr" rid="B31">Panha and Burch 2005</xref>). Noteworthy, is the transition with the p/t boundary in that the microstructure continues in sync with the subsequent whorls. Normally, this phase of ontogenetic development in gastropods [p/t boundary] indicates the transition from the protoconch embryonal stage, whereby the shell structure changes and continues in the teleoconch constructional phase. The continuous protoconch-teleoconch microstructural condition here suggests likely progenesis in these snails.</p></tp:treatment-sec><tp:treatment-sec><!--Section generated to contain objects referenced in tp:taxon-treatment.--><table-wrap id="T1" position="float" orientation="portrait"><label>Table 1.</label><caption><p>Shell measurements (mm) for <italic><tp:taxon-name><tp:taxon-name-part taxon-name-part-type="genus">Angustopila</tp:taxon-name-part> <tp:taxon-name-part taxon-name-part-type="species">fabella</tp:taxon-name-part></tp:taxon-name></italic> sp. n. from the type locality. <abbrev xmlns:xlink="http://www.w3.org/1999/xlink" xlink:type="simple">SH<def><p>: shell height</p></def></abbrev>, <abbrev xmlns:xlink="http://www.w3.org/1999/xlink" xlink:type="simple">SW<def><p>: shell width</p></def></abbrev>, <abbrev xmlns:xlink="http://www.w3.org/1999/xlink" xlink:type="simple">AH<def><p>: aperture height</p></def></abbrev>, <abbrev xmlns:xlink="http://www.w3.org/1999/xlink" xlink:type="simple">AW<def><p>: aperture width</p></def></abbrev>, <abbrev xmlns:xlink="http://www.w3.org/1999/xlink" xlink:type="simple">SW/SH×100<def><p>: shell width shared with shell height and multiplied by 100</p></def></abbrev>, <abbrev xmlns:xlink="http://www.w3.org/1999/xlink" xlink:type="simple">AW/AH×100<def><p>: aperture width shared with aperture height and multiplied by 100</p></def></abbrev>.</p></caption><table id="TID0EWBAI" rules="all"><tbody><tr><th rowspan="1" colspan="1">Specimen</th><th rowspan="1" colspan="1"><abbrev xmlns:xlink="http://www.w3.org/1999/xlink" xlink:title="shell height" xlink:type="simple">SH</abbrev></th><th rowspan="1" colspan="1"><abbrev xmlns:xlink="http://www.w3.org/1999/xlink" xlink:title="shell width" xlink:type="simple">SW</abbrev></th><th rowspan="1" colspan="1"><abbrev xmlns:xlink="http://www.w3.org/1999/xlink" xlink:title="aperture height" xlink:type="simple">AH</abbrev></th><th rowspan="1" colspan="1"><abbrev xmlns:xlink="http://www.w3.org/1999/xlink" xlink:title="aperture width" xlink:type="simple">AW</abbrev></th><th rowspan="1" colspan="1"><abbrev xmlns:xlink="http://www.w3.org/1999/xlink" xlink:title="shell width" xlink:type="simple">SW</abbrev>/<abbrev xmlns:xlink="http://www.w3.org/1999/xlink" xlink:title="shell height" xlink:type="simple">SH</abbrev>×100</th><th rowspan="1" colspan="1"><abbrev xmlns:xlink="http://www.w3.org/1999/xlink" xlink:title="aperture width" xlink:type="simple">AW</abbrev>/<abbrev xmlns:xlink="http://www.w3.org/1999/xlink" xlink:title="aperture height" xlink:type="simple">AH</abbrev>×100</th></tr><tr><td rowspan="1" colspan="1">holotype</td><td rowspan="1" colspan="1">0.97</td><td rowspan="1" colspan="1">1</td><td rowspan="1" colspan="1">0.37</td><td rowspan="1" colspan="1">0.4</td><td rowspan="1" colspan="1">103.09</td><td rowspan="1" colspan="1">108.11</td></tr><tr><td rowspan="1" colspan="1">paratype1</td><td rowspan="1" colspan="1">0.96</td><td rowspan="1" colspan="1">0.98</td><td rowspan="1" colspan="1">0.39</td><td rowspan="1" colspan="1">0.41</td><td rowspan="1" colspan="1">102.08</td><td rowspan="1" colspan="1">105.13</td></tr><tr><td rowspan="1" colspan="1">paratype2</td><td rowspan="1" colspan="1">0.96</td><td rowspan="1" colspan="1">0.92</td><td rowspan="1" colspan="1">0.37</td><td rowspan="1" colspan="1">0.38</td><td rowspan="1" colspan="1">95.83</td><td rowspan="1" colspan="1">102.7</td></tr><tr><td rowspan="1" colspan="1">paratype3</td><td rowspan="1" colspan="1">1.01</td><td rowspan="1" colspan="1">0.94</td><td rowspan="1" colspan="1">0.37</td><td rowspan="1" colspan="1">0.38</td><td rowspan="1" colspan="1">93.07</td><td rowspan="1" colspan="1">102.7</td></tr><tr><td rowspan="1" colspan="1">paratype4</td><td rowspan="1" colspan="1">0.92</td><td rowspan="1" colspan="1">0.94</td><td rowspan="1" colspan="1">0.36</td><td rowspan="1" colspan="1">0.39</td><td rowspan="1" colspan="1">102.17</td><td rowspan="1" colspan="1">108.33</td></tr><tr><td rowspan="1" colspan="1">paratype5</td><td rowspan="1" colspan="1">0.86</td><td rowspan="1" colspan="1">0.98</td><td rowspan="1" colspan="1">0.4</td><td rowspan="1" colspan="1">0.4</td><td rowspan="1" colspan="1">113.95</td><td rowspan="1" colspan="1">100</td></tr><tr><td rowspan="1" colspan="1">paratype6</td><td rowspan="1" colspan="1">0.93</td><td rowspan="1" colspan="1">0.94</td><td rowspan="1" colspan="1">0.38</td><td rowspan="1" colspan="1">0.39</td><td rowspan="1" colspan="1">101.08</td><td rowspan="1" colspan="1">102.63</td></tr><tr><td rowspan="1" colspan="1">paratype7</td><td rowspan="1" colspan="1">0.97</td><td rowspan="1" colspan="1">0.93</td><td rowspan="1" colspan="1">0.39</td><td rowspan="1" colspan="1">0.39</td><td rowspan="1" colspan="1">95.88</td><td rowspan="1" colspan="1">100</td></tr><tr><td rowspan="1" colspan="1">paratype8</td><td rowspan="1" colspan="1">0.96</td><td rowspan="1" colspan="1">0.94</td><td rowspan="1" colspan="1">0.39</td><td rowspan="1" colspan="1">0.39</td><td rowspan="1" colspan="1">97.92</td><td rowspan="1" colspan="1">100</td></tr><tr><td rowspan="1" colspan="1">paratype9</td><td rowspan="1" colspan="1">0.99</td><td rowspan="1" colspan="1">0.89</td><td rowspan="1" colspan="1">0.36</td><td rowspan="1" colspan="1">0.39</td><td rowspan="1" colspan="1">89.9</td><td rowspan="1" colspan="1">108.33</td></tr><tr><td rowspan="1" colspan="1">paratype10</td><td rowspan="1" colspan="1">1.02</td><td rowspan="1" colspan="1">0.94</td><td rowspan="1" colspan="1">0.4</td><td rowspan="1" colspan="1">0.38</td><td rowspan="1" colspan="1">92.16</td><td rowspan="1" colspan="1">95</td></tr><tr><td rowspan="1" colspan="1">paratype11</td><td rowspan="1" colspan="1">0.92</td><td rowspan="1" colspan="1">0.93</td><td rowspan="1" colspan="1">0.37</td><td rowspan="1" colspan="1">0.4</td><td rowspan="1" colspan="1">101.09</td><td rowspan="1" colspan="1">108</td></tr><tr><td rowspan="1" colspan="1">paratype12</td><td rowspan="1" colspan="1">0.97</td><td rowspan="1" colspan="1">0.94</td><td rowspan="1" colspan="1">0.37</td><td rowspan="1" colspan="1">0.38</td><td rowspan="1" colspan="1">96.91</td><td rowspan="1" colspan="1">102.7</td></tr><tr><td rowspan="1" colspan="1">paratype13</td><td rowspan="1" colspan="1">0.97</td><td rowspan="1" colspan="1">0.93</td><td rowspan="1" colspan="1">0.37</td><td rowspan="1" colspan="1">0.4</td><td rowspan="1" colspan="1">95.88</td><td rowspan="1" colspan="1">108.11</td></tr><tr><td rowspan="1" colspan="1">paratype14</td><td rowspan="1" colspan="1">0.94</td><td rowspan="1" colspan="1">0.91</td><td rowspan="1" colspan="1">0.36</td><td rowspan="1" colspan="1">0.38</td><td rowspan="1" colspan="1">96.81</td><td rowspan="1" colspan="1">105.56</td></tr><tr><td rowspan="1" colspan="1">paratype15</td><td rowspan="1" colspan="1">0.93</td><td rowspan="1" colspan="1">0.88</td><td rowspan="1" colspan="1">0.34</td><td rowspan="1" colspan="1">0.37</td><td rowspan="1" colspan="1">94.61</td><td rowspan="1" colspan="1">108.82</td></tr><tr><td rowspan="1" colspan="1">paratype16</td><td rowspan="1" colspan="1">0.95</td><td rowspan="1" colspan="1">0.95</td><td rowspan="1" colspan="1">0.39</td><td rowspan="1" colspan="1">0.39</td><td rowspan="1" colspan="1">100</td><td rowspan="1" colspan="1">100</td></tr><tr><td rowspan="1" colspan="1">paratype17</td><td rowspan="1" colspan="1">0.89</td><td rowspan="1" colspan="1">0.89</td><td rowspan="1" colspan="1">0.35</td><td rowspan="1" colspan="1">0.36</td><td rowspan="1" colspan="1">100</td><td rowspan="1" colspan="1">102.86</td></tr><tr><td rowspan="1" colspan="1">paratype18</td><td rowspan="1" colspan="1">0.95</td><td rowspan="1" colspan="1">0.93</td><td rowspan="1" colspan="1">0.38</td><td rowspan="1" colspan="1">0.38</td><td rowspan="1" colspan="1">97.89</td><td rowspan="1" colspan="1">100</td></tr><tr><td rowspan="1" colspan="1">paratype19</td><td rowspan="1" colspan="1">0.93</td><td rowspan="1" colspan="1">0.91</td><td rowspan="1" colspan="1">0.37</td><td rowspan="1" colspan="1">0.39</td><td rowspan="1" colspan="1">97.85</td><td rowspan="1" colspan="1">105.41</td></tr></tbody></table></table-wrap><fig id="F13" position="float" orientation="portrait"><label>Figure 13.</label><caption><p>Map showing the distributions of newly described species of Chinese <tp:taxon-name><tp:taxon-name-part taxon-name-part-type="family">Hypselostomatidae</tp:taxon-name-part></tp:taxon-name>. Filled circle: <italic><tp:taxon-name><tp:taxon-name-part taxon-name-part-type="genus">Krobylos</tp:taxon-name-part> <tp:taxon-name-part taxon-name-part-type="species">sinensis</tp:taxon-name-part></tp:taxon-name></italic> Páll-Gergely &amp; Hunyadi, sp. n. <bold>1</bold> Type locality of <italic><tp:taxon-name><tp:taxon-name-part taxon-name-part-type="genus">Angustopila</tp:taxon-name-part> <tp:taxon-name-part taxon-name-part-type="species">huoyani</tp:taxon-name-part></tp:taxon-name></italic> <bold>2</bold> new locality of <tp:taxon-name><tp:taxon-name-part taxon-name-part-type="genus">Angustopila</tp:taxon-name-part> <tp:taxon-name-part taxon-name-part-type="uncertainty-rank">cf.</tp:taxon-name-part> <tp:taxon-name-part taxon-name-part-type="Species">huoyani</tp:taxon-name-part></tp:taxon-name> <bold>3</bold> Type locality of <italic><tp:taxon-name><tp:taxon-name-part taxon-name-part-type="genus">Angustopila</tp:taxon-name-part> <tp:taxon-name-part taxon-name-part-type="species">dominikae</tp:taxon-name-part></tp:taxon-name></italic> Páll-Gergely &amp; Hunyadi, sp. n., <italic><tp:taxon-name><tp:taxon-name-part taxon-name-part-type="genus">Angustopila</tp:taxon-name-part> <tp:taxon-name-part taxon-name-part-type="species">subelevata</tp:taxon-name-part></tp:taxon-name></italic> Páll-Gergely &amp; Hunyadi, sp. n., <italic><tp:taxon-name><tp:taxon-name-part taxon-name-part-type="genus">Angustopila</tp:taxon-name-part> <tp:taxon-name-part taxon-name-part-type="species">szekeresi</tp:taxon-name-part></tp:taxon-name></italic> Páll-Gergely &amp; Hunyadi, sp. n. and <italic><tp:taxon-name><tp:taxon-name-part taxon-name-part-type="genus">Hypselostoma</tp:taxon-name-part> <tp:taxon-name-part taxon-name-part-type="species">socialis</tp:taxon-name-part></tp:taxon-name></italic> Páll-Gergely &amp; Hunyadi, sp. n. <bold>4</bold> Type locality of <italic><tp:taxon-name><tp:taxon-name-part taxon-name-part-type="genus">Angustopila</tp:taxon-name-part> <tp:taxon-name-part taxon-name-part-type="species">fabella</tp:taxon-name-part></tp:taxon-name></italic> Páll-Gergely &amp; Hunyadi, sp. n. and <italic><tp:taxon-name><tp:taxon-name-part taxon-name-part-type="genus">Hypselostoma</tp:taxon-name-part> <tp:taxon-name-part taxon-name-part-type="species">lacrima</tp:taxon-name-part></tp:taxon-name></italic> Páll-Gergely &amp; Hunyadi, sp. n.</p></caption><graphic xmlns:xlink="http://www.w3.org/1999/xlink" xlink:href="zookeys-523-031-g013.jpg" position="float" orientation="portrait" xlink:type="simple" id="oo_58434.jpg"/></fig></tp:treatment-sec><ref-list><ref id="B31"><mixed-citation xmlns:xlink="http://www.w3.org/1999/xlink" xlink:type="simple"><person-group><name name-style="western"><surname>Panha</surname><given-names>S</given-names></name><name name-style="western"><surname>Burch</surname><given-names>JB</given-names></name></person-group> (<year>2005</year>) <article-title>An introduction to the microsnails of Thailand.</article-title> <source>Malacological Review</source> <year>37/38</year>: <fpage>1</fpage>–<lpage>155</lpage>. </mixed-citation></ref></ref-list></tp:taxon-treatment>
