# Supplementary material for: Seven new hypselostomatid species from China, including some of the world’s smallest land snails (Gastropoda, Pulmonata, Orthurethra)
Source: Zookeys. 2015 Sep 28;(523):31–62. doi: 10.3897/zookeys.523.6114 (PMC4602296; doi:10.3897/zookeys.523.6114)
Supplement: XML Treatment for Hypselostoma lacrima [file zookeys.523.6114-treatment8.xml]

<!DOCTYPE tp:taxon-treatment
  PUBLIC "-//TaxonX//DTD Taxonomic Treatment Publishing DTD v0 20100105//EN" "tax-treatment-NSO.dtd">
<tp:taxon-treatment xmlns:tp="http://www.plazi.org/taxpub"><tp:treatment-meta><kwd-group><label>Taxon classification</label><kwd><named-content content-type="kingdom">Animalia</named-content></kwd><kwd><named-content content-type="order">Pulmonata</named-content></kwd><kwd><named-content content-type="family">Hypselostomatidae</named-content></kwd></kwd-group><mixed-citation publication-type="journal"><person-group><name><surname>Páll-Gergely</surname><given-names>Barna</given-names></name><name><surname>Hunyadi</surname><given-names>András</given-names></name><name><surname>Jochum</surname><given-names>Adrienne</given-names></name><name><surname>Asami</surname><given-names>Takahiro</given-names></name></person-group><article-title>Seven new hypselostomatid species from China, including some of the world’s smallest land snails (<tp:taxon-name><tp:taxon-name-part taxon-name-part-type="class">Gastropoda</tp:taxon-name-part></tp:taxon-name>, <tp:taxon-name><tp:taxon-name-part taxon-name-part-type="order">Pulmonata</tp:taxon-name-part></tp:taxon-name>, <tp:taxon-name><tp:taxon-name-part taxon-name-part-type="suborder">Orthurethra</tp:taxon-name-part></tp:taxon-name>)</article-title><source>Zookeys</source><day>28</day><month>9</month><year>2015</year><volume>2015</volume><issue>523</issue><fpage>31</fpage><lpage>62</lpage><pub-id pub-id-type="doi">10.3897/zookeys.523.6114</pub-id></mixed-citation></tp:treatment-meta><tp:nomenclature><tp:taxon-name>
                        <tp:taxon-name-part taxon-name-part-type="genus">Hypselostoma</tp:taxon-name-part>
                        <tp:taxon-name-part taxon-name-part-type="species">lacrima</tp:taxon-name-part>
                        <object-id xmlns:xlink="http://www.w3.org/1999/xlink" content-type="zoobank" xlink:type="simple">http://zoobank.org/F2872829-97AF-49E6-B3FC-CB787EBF8F10</object-id>
                    </tp:taxon-name><tp:taxon-authority>Páll-Gergely &amp; Hunyadi</tp:taxon-authority><tp:taxon-status xmlns:xlink="http://www.w3.org/1999/xlink" xlink:type="simple">sp. n.</tp:taxon-status><xref ref-type="fig" rid="F6">Figures 6</xref><xref ref-type="fig" rid="F8">, 8F–K</xref></tp:nomenclature><tp:treatment-sec sec-type="type material"><title>Type material.</title><p>China, Guangxi (广西), Chongzuo Shi (崇左市), Longzhou Xian (龙州县), cliffs N of Lenglei (楞垒), N of the Nonggang Nature Reserve (弄岗国家级自然保护区), 220 m, <named-content xmlns:xlink="http://www.w3.org/1999/xlink" content-type="dwc:verbatimCoordinates" xlink:type="simple">22°29.161'N, 106°57.357'E</named-content>, leg. Hunyadi, A. &amp; Szekeres, M., 23.09.2013., <named-content xmlns:xlink="http://www.w3.org/1999/xlink" content-type="dwc:institutional_code" xlink:type="simple">HNHM</named-content> 99444 (holotype), <named-content xmlns:xlink="http://www.w3.org/1999/xlink" content-type="dwc:institutional_code" xlink:type="simple">HNHM</named-content> 99445 (figured paratype), <abbrev xmlns:xlink="http://www.w3.org/1999/xlink" content-type="institution" xlink:title="Collection András Hunyadi (Budapest, Hungary)" xlink:type="simple">HA</abbrev>/2 paratypes.</p></tp:treatment-sec><tp:treatment-sec sec-type="Diagnosis"><title>Diagnosis.</title><p>Shell conical, with tumid body whorl and deep umbilicus; aperture with sinulus vertically oriented; tubus detached; aperture with one parietal lamella, one columellar and two palatal teeth; parietal lamella long and nearly straight.</p></tp:treatment-sec><tp:treatment-sec sec-type="Description"><title>Description.</title><p>Shell minute, whitish/light grey, conical with enlarged body whorl; protoconch consists of 1.5 or slightly less whorls, finely granulated, with at least six fine spiral striations; teleoconch reticulated and regularly spirally striated with strong, irregular radial lines; the 5.5 or slightly less whorls are separated by a deep suture; whorls sloping and rounded; aperture oblique to shell axis; base of shell broadly umbilicate due to lateral expansion of last whorl; aperture detached from the penultimate whorl; aperture with sinulus vertically oriented (from apertural view); peristome expanded, not reflected, with relatively sharp edge; four apertural barriers; only the angulo-parietal lamella reaches the peristome; angulo-parietal lamella very long and high, not interrupted; it is lowest near the peristome; its posterior (inner) end is not visible in frontal view; its anterior end (closest to the peristome) is bent toward the upper palatal plica, and its posterior end is bent toward the lower palatal plica; columellar and upper palatal folds elevated but short; the posterior end of the upper palatal fold curls toward the lower palatal fold; the lower palatal fold is also well-developed, and shorter than the others.</p><fig id="F6" position="float" orientation="portrait"><label>Figure 6.</label><caption><p><italic><tp:taxon-name><tp:taxon-name-part taxon-name-part-type="genus">Hypselostoma</tp:taxon-name-part> <tp:taxon-name-part taxon-name-part-type="species">lacrima</tp:taxon-name-part></tp:taxon-name></italic> Páll-Gergely &amp; Hunyadi, sp. n. Holotype (<named-content xmlns:xlink="http://www.w3.org/1999/xlink" content-type="dwc:institutional_code" xlink:type="simple">HNHM</named-content> 99442: <bold>A, C–H</bold>), Paratype (<named-content xmlns:xlink="http://www.w3.org/1999/xlink" content-type="dwc:institutional_code" xlink:type="simple">HNHM</named-content> 99445: <bold>B</bold>). All images: B. Páll-Gergely.</p></caption><graphic xmlns:xlink="http://www.w3.org/1999/xlink" xlink:href="zookeys-523-031-g006.jpg" position="float" orientation="portrait" xlink:type="simple" id="oo_58427.jpg"/></fig></tp:treatment-sec><tp:treatment-sec sec-type="Measurements"><title>Measurements</title><p>(in mm): <abbrev xmlns:xlink="http://www.w3.org/1999/xlink" xlink:title="shell height" xlink:type="simple">SH</abbrev> = 1.33–1.35, <abbrev xmlns:xlink="http://www.w3.org/1999/xlink" xlink:title="shell width" xlink:type="simple">SW</abbrev> = 1.34–1.35, <abbrev xmlns:xlink="http://www.w3.org/1999/xlink" xlink:title="aperture height" xlink:type="simple">AH</abbrev> = 0.45–0.51, <abbrev xmlns:xlink="http://www.w3.org/1999/xlink" xlink:title="aperture width" xlink:type="simple">AW</abbrev> = 0.44–0.5 (n = 2). See also Tables <xref ref-type="table" rid="T7">7</xref> and <xref ref-type="table" rid="T8">8</xref>.</p><table-wrap id="T7" position="float" orientation="portrait"><label>Table 7.</label><caption><p>Shell measurements (mm) for <italic><tp:taxon-name><tp:taxon-name-part taxon-name-part-type="genus">Hypselostoma</tp:taxon-name-part> <tp:taxon-name-part taxon-name-part-type="species">lacrima</tp:taxon-name-part></tp:taxon-name></italic> sp. n. from the type locality. For abbreviations see Table <xref ref-type="table" rid="T1">1</xref>.</p></caption><table id="TID0EPBCI" rules="all"><tbody><tr><th rowspan="1" colspan="1">Specimen</th><th rowspan="1" colspan="1"><abbrev xmlns:xlink="http://www.w3.org/1999/xlink" xlink:title="shell height" xlink:type="simple">SH</abbrev></th><th rowspan="1" colspan="1"><abbrev xmlns:xlink="http://www.w3.org/1999/xlink" xlink:title="shell width" xlink:type="simple">SW</abbrev></th><th rowspan="1" colspan="1"><abbrev xmlns:xlink="http://www.w3.org/1999/xlink" xlink:title="aperture height" xlink:type="simple">AH</abbrev></th><th rowspan="1" colspan="1"><abbrev xmlns:xlink="http://www.w3.org/1999/xlink" xlink:title="aperture width" xlink:type="simple">AW</abbrev></th><th rowspan="1" colspan="1"><abbrev xmlns:xlink="http://www.w3.org/1999/xlink" xlink:title="shell width" xlink:type="simple">SW</abbrev>/<abbrev xmlns:xlink="http://www.w3.org/1999/xlink" xlink:title="shell height" xlink:type="simple">SH</abbrev>×100</th><th rowspan="1" colspan="1"><abbrev xmlns:xlink="http://www.w3.org/1999/xlink" xlink:title="aperture width" xlink:type="simple">AW</abbrev>/<abbrev xmlns:xlink="http://www.w3.org/1999/xlink" xlink:title="aperture height" xlink:type="simple">AH</abbrev>×100</th></tr><tr><td rowspan="1" colspan="1">holotype</td><td rowspan="1" colspan="1">1.33</td><td rowspan="1" colspan="1">1.35</td><td rowspan="1" colspan="1">0.45</td><td rowspan="1" colspan="1">0.44</td><td rowspan="1" colspan="1">101.5</td><td rowspan="1" colspan="1">125.71</td></tr><tr><td rowspan="1" colspan="1">paratype</td><td rowspan="1" colspan="1">1.35</td><td rowspan="1" colspan="1">1.34</td><td rowspan="1" colspan="1">0.51</td><td rowspan="1" colspan="1">0.5</td><td rowspan="1" colspan="1">99.26</td><td rowspan="1" colspan="1">98.04</td></tr></tbody></table></table-wrap><table-wrap id="T8" position="float" orientation="portrait"><label>Table 8.</label><caption><p>Average, minimum value (min), maximum value (max), variance of values (var) and standard deviation of a set of values (stdev) for <italic><tp:taxon-name><tp:taxon-name-part taxon-name-part-type="genus">Hypselostoma</tp:taxon-name-part> <tp:taxon-name-part taxon-name-part-type="species">lacrima</tp:taxon-name-part></tp:taxon-name></italic> sp. n. (n = 2). For abbreviations see Table <xref ref-type="table" rid="T1">1</xref>.</p></caption><table id="TID0EVFCI" rules="all"><tbody><tr><th rowspan="1" colspan="1"/><th rowspan="1" colspan="1"><abbrev xmlns:xlink="http://www.w3.org/1999/xlink" xlink:title="shell height" xlink:type="simple">SH</abbrev></th><th rowspan="1" colspan="1"><abbrev xmlns:xlink="http://www.w3.org/1999/xlink" xlink:title="shell width" xlink:type="simple">SW</abbrev></th><th rowspan="1" colspan="1"><abbrev xmlns:xlink="http://www.w3.org/1999/xlink" xlink:title="aperture height" xlink:type="simple">AH</abbrev></th><th rowspan="1" colspan="1"><abbrev xmlns:xlink="http://www.w3.org/1999/xlink" xlink:title="aperture width" xlink:type="simple">AW</abbrev></th><th rowspan="1" colspan="1"><abbrev xmlns:xlink="http://www.w3.org/1999/xlink" xlink:title="shell width" xlink:type="simple">SW</abbrev>/<abbrev xmlns:xlink="http://www.w3.org/1999/xlink" xlink:title="shell height" xlink:type="simple">SH</abbrev>×100</th><th rowspan="1" colspan="1"><abbrev xmlns:xlink="http://www.w3.org/1999/xlink" xlink:title="aperture width" xlink:type="simple">AW</abbrev>/<abbrev xmlns:xlink="http://www.w3.org/1999/xlink" xlink:title="aperture height" xlink:type="simple">AH</abbrev>×100</th></tr><tr><td rowspan="1" colspan="1">Average</td><td rowspan="1" colspan="1">1.34</td><td rowspan="1" colspan="1">1.345</td><td rowspan="1" colspan="1">0.48</td><td rowspan="1" colspan="1">0.47</td><td rowspan="1" colspan="1">100.38</td><td rowspan="1" colspan="1">111.875</td></tr><tr><td rowspan="1" colspan="1">Min</td><td rowspan="1" colspan="1">1.33</td><td rowspan="1" colspan="1">1.34</td><td rowspan="1" colspan="1">0.45</td><td rowspan="1" colspan="1">0.44</td><td rowspan="1" colspan="1">99.26</td><td rowspan="1" colspan="1">98.04</td></tr><tr><td rowspan="1" colspan="1">Max</td><td rowspan="1" colspan="1">1.35</td><td rowspan="1" colspan="1">1.35</td><td rowspan="1" colspan="1">0.51</td><td rowspan="1" colspan="1">0.5</td><td rowspan="1" colspan="1">101.5</td><td rowspan="1" colspan="1">125.71</td></tr><tr><td rowspan="1" colspan="1">Var</td><td rowspan="1" colspan="1">0.0002</td><td rowspan="1" colspan="1">0.0001</td><td rowspan="1" colspan="1">0.0018</td><td rowspan="1" colspan="1">0.0018</td><td rowspan="1" colspan="1">2.5088</td><td rowspan="1" colspan="1">382.8144</td></tr><tr><td rowspan="1" colspan="1">stdev</td><td rowspan="1" colspan="1">0.0141</td><td rowspan="1" colspan="1">0.0071</td><td rowspan="1" colspan="1">0.0424</td><td rowspan="1" colspan="1">0.0424</td><td rowspan="1" colspan="1">1.5839</td><td rowspan="1" colspan="1">19.5656</td></tr></tbody></table></table-wrap></tp:treatment-sec><tp:treatment-sec sec-type="Differential diagnosis"><title>Differential diagnosis.</title><p>See under <italic><tp:taxon-name><tp:taxon-name-part taxon-name-part-type="genus">Hypselostoma</tp:taxon-name-part> <tp:taxon-name-part taxon-name-part-type="species">socialis</tp:taxon-name-part></tp:taxon-name></italic> sp. n.</p></tp:treatment-sec><tp:treatment-sec sec-type="Etymology"><title>Etymology.</title><p>The name lacrima (Latin: tear) refers to the shape of the aperture.</p></tp:treatment-sec><tp:treatment-sec sec-type="Type locality"><title>Type locality.</title><p>China, Guangxi (广西), Chongzuo Shi (崇左市), Longzhou Xian (龙州县), cliffs N of Lenglei (楞垒), N of the Nonggang Nature Reserve (弄岗国家级自然保护区), 220 m, <named-content xmlns:xlink="http://www.w3.org/1999/xlink" content-type="dwc:verbatimCoordinates" xlink:type="simple">22°29.161'N, 106°57.357'E</named-content>.</p></tp:treatment-sec><tp:treatment-sec sec-type="Distribution"><title>Distribution.</title><p>The new species is known from the type locality only (Figure <xref ref-type="fig" rid="F13">13</xref>).</p></tp:treatment-sec><tp:treatment-sec sec-type="Ecology"><title>Ecology.</title><p>As for <italic><tp:taxon-name><tp:taxon-name-part taxon-name-part-type="genus">Angustopila</tp:taxon-name-part> <tp:taxon-name-part taxon-name-part-type="species">fabella</tp:taxon-name-part></tp:taxon-name></italic> sp. n.</p></tp:treatment-sec><tp:treatment-sec sec-type="Conservation status"><title>Conservation status.</title><p>As for <italic><tp:taxon-name><tp:taxon-name-part taxon-name-part-type="genus">Angustopila</tp:taxon-name-part> <tp:taxon-name-part taxon-name-part-type="species">fabella</tp:taxon-name-part></tp:taxon-name></italic> sp. n.</p></tp:treatment-sec><tp:treatment-sec sec-type="Remarks"><title>Remarks.</title><p>The subdivision of <tp:taxon-name><tp:taxon-name-part taxon-name-part-type="family">Hypselostomatidae</tp:taxon-name-part></tp:taxon-name> is strongly based on the morphology of the apertural barriers (“teeth”). The main characters used for delimiting some of the major genera include the formation of the two teeth on the parietal region of the aperture, namely the parietal tooth (lamella) or parietalis and the angular tooth (lamella) or angularis. <italic><tp:taxon-name><tp:taxon-name-part taxon-name-part-type="genus">Gyliotrachela</tp:taxon-name-part></tp:taxon-name></italic>, <italic><tp:taxon-name><tp:taxon-name-part taxon-name-part-type="genus">Paraboysidia</tp:taxon-name-part></tp:taxon-name></italic> and <italic><tp:taxon-name><tp:taxon-name-part taxon-name-part-type="genus">Acinolaemus</tp:taxon-name-part></tp:taxon-name></italic> are said to possess separate parietal and angular lamellae. The former two have a more prominent parietal lamella rather than angular lamella, but in <italic><tp:taxon-name><tp:taxon-name-part taxon-name-part-type="genus">Acinolaemus</tp:taxon-name-part></tp:taxon-name></italic>, the angular is the dominant tooth. The angular lamella is entirely missing in the genus <italic><tp:taxon-name><tp:taxon-name-part taxon-name-part-type="genus">Anauchen</tp:taxon-name-part></tp:taxon-name></italic>. In the genera <italic><tp:taxon-name><tp:taxon-name-part taxon-name-part-type="genus">Hypselostoma</tp:taxon-name-part></tp:taxon-name></italic> and <italic><tp:taxon-name><tp:taxon-name-part taxon-name-part-type="genus">Boysidia</tp:taxon-name-part></tp:taxon-name></italic> these two lamellae are fused (<xref ref-type="bibr" rid="B35">Pilsbry 1917</xref>, <xref ref-type="bibr" rid="B46">Thompson and Upatham 1997</xref>, <xref ref-type="bibr" rid="B31">Panha and Burch 2005</xref>). Sometimes it is challenging to ascertain whether we are dealing with a single lamella (homologous with the parietal lamella) having a bifid anterior end or two lamellae (parietal and angular), which are concrescent. Moreover, the genera <italic><tp:taxon-name><tp:taxon-name-part taxon-name-part-type="genus">Hypselostoma</tp:taxon-name-part></tp:taxon-name></italic> and <italic><tp:taxon-name><tp:taxon-name-part taxon-name-part-type="genus">Gyliotrachela</tp:taxon-name-part></tp:taxon-name></italic> did not form monophyletic <!--PageBreak-->units in the molecular phylogeny presented by <xref ref-type="bibr" rid="B48">Tongkerd et al. (2004)</xref>, suggesting that the key characters used in classic taxonomy have developed phenotypically plastic forms. In this case of the two new species (<italic><tp:taxon-name><tp:taxon-name-part taxon-name-part-type="genus">Hypselostoma</tp:taxon-name-part> <tp:taxon-name-part taxon-name-part-type="species">lacrima</tp:taxon-name-part></tp:taxon-name></italic> sp. n. and <italic><tp:taxon-name><tp:taxon-name-part taxon-name-part-type="genus">Hypselostoma</tp:taxon-name-part> <tp:taxon-name-part taxon-name-part-type="species">socialis</tp:taxon-name-part></tp:taxon-name></italic> sp. n.), we interpret the lamella on the parietal apertural wall as a congruent angulo-parietal lamella. Hence, both species are placed in <italic><tp:taxon-name><tp:taxon-name-part taxon-name-part-type="genus">Hypselostoma</tp:taxon-name-part></tp:taxon-name></italic>.</p></tp:treatment-sec><tp:treatment-sec><!--Section generated to contain objects referenced in tp:taxon-treatment.--><fig id="F8" position="float" orientation="portrait"><label>Figure 8.</label><caption><p>Aperture and apertural barriers of <italic><tp:taxon-name><tp:taxon-name-part taxon-name-part-type="genus">Hypselostoma</tp:taxon-name-part></tp:taxon-name></italic> species. <bold>A–E</bold> <italic><tp:taxon-name><tp:taxon-name-part taxon-name-part-type="genus">Hypselostoma</tp:taxon-name-part> <tp:taxon-name-part taxon-name-part-type="species">socialis</tp:taxon-name-part></tp:taxon-name></italic> sp. n.: Holotype (<named-content xmlns:xlink="http://www.w3.org/1999/xlink" content-type="dwc:institutional_code" xlink:type="simple">HNHM</named-content> 99442: <bold>A</bold>) Paratype1 (<named-content xmlns:xlink="http://www.w3.org/1999/xlink" content-type="dwc:institutional_code" xlink:type="simple">HNHM</named-content> 99443: <bold>B, E</bold>), Paratype2 (<named-content xmlns:xlink="http://www.w3.org/1999/xlink" content-type="dwc:institutional_code" xlink:type="simple">HNHM</named-content> 99443: <bold>C</bold>), Paratype3 (<named-content xmlns:xlink="http://www.w3.org/1999/xlink" content-type="dwc:institutional_code" xlink:type="simple">HNHM</named-content> 99443: <bold>D</bold>); <bold>F–K</bold> <italic><tp:taxon-name><tp:taxon-name-part taxon-name-part-type="genus">Hypselostoma</tp:taxon-name-part> <tp:taxon-name-part taxon-name-part-type="species">lacrima</tp:taxon-name-part></tp:taxon-name></italic> sp. n.: Holotype (<named-content xmlns:xlink="http://www.w3.org/1999/xlink" content-type="dwc:institutional_code" xlink:type="simple">HNHM</named-content> 99444: <bold>F–I</bold>), Paratype (<named-content xmlns:xlink="http://www.w3.org/1999/xlink" content-type="dwc:institutional_code" xlink:type="simple">HNHM</named-content> 99445: <bold>J–K</bold>). All images: B. Páll-Gergely.</p></caption><graphic xmlns:xlink="http://www.w3.org/1999/xlink" xlink:href="zookeys-523-031-g008.jpg" position="float" orientation="portrait" xlink:type="simple" id="oo_58429.jpg"/></fig><table-wrap id="T1" position="float" orientation="portrait"><label>Table 1.</label><caption><p>Shell measurements (mm) for <italic><tp:taxon-name><tp:taxon-name-part taxon-name-part-type="genus">Angustopila</tp:taxon-name-part> <tp:taxon-name-part taxon-name-part-type="species">fabella</tp:taxon-name-part></tp:taxon-name></italic> sp. n. from the type locality. <abbrev xmlns:xlink="http://www.w3.org/1999/xlink" xlink:type="simple">SH<def><p>: shell height</p></def></abbrev>, <abbrev xmlns:xlink="http://www.w3.org/1999/xlink" xlink:type="simple">SW<def><p>: shell width</p></def></abbrev>, <abbrev xmlns:xlink="http://www.w3.org/1999/xlink" xlink:type="simple">AH<def><p>: aperture height</p></def></abbrev>, <abbrev xmlns:xlink="http://www.w3.org/1999/xlink" xlink:type="simple">AW<def><p>: aperture width</p></def></abbrev>, <abbrev xmlns:xlink="http://www.w3.org/1999/xlink" xlink:type="simple">SW/SH×100<def><p>: shell width shared with shell height and multiplied by 100</p></def></abbrev>, <abbrev xmlns:xlink="http://www.w3.org/1999/xlink" xlink:type="simple">AW/AH×100<def><p>: aperture width shared with aperture height and multiplied by 100</p></def></abbrev>.</p></caption><table id="TID0EWBAI" rules="all"><tbody><tr><th rowspan="1" colspan="1">Specimen</th><th rowspan="1" colspan="1"><abbrev xmlns:xlink="http://www.w3.org/1999/xlink" xlink:title="shell height" xlink:type="simple">SH</abbrev></th><th rowspan="1" colspan="1"><abbrev xmlns:xlink="http://www.w3.org/1999/xlink" xlink:title="shell width" xlink:type="simple">SW</abbrev></th><th rowspan="1" colspan="1"><abbrev xmlns:xlink="http://www.w3.org/1999/xlink" xlink:title="aperture height" xlink:type="simple">AH</abbrev></th><th rowspan="1" colspan="1"><abbrev xmlns:xlink="http://www.w3.org/1999/xlink" xlink:title="aperture width" xlink:type="simple">AW</abbrev></th><th rowspan="1" colspan="1"><abbrev xmlns:xlink="http://www.w3.org/1999/xlink" xlink:title="shell width" xlink:type="simple">SW</abbrev>/<abbrev xmlns:xlink="http://www.w3.org/1999/xlink" xlink:title="shell height" xlink:type="simple">SH</abbrev>×100</th><th rowspan="1" colspan="1"><abbrev xmlns:xlink="http://www.w3.org/1999/xlink" xlink:title="aperture width" xlink:type="simple">AW</abbrev>/<abbrev xmlns:xlink="http://www.w3.org/1999/xlink" xlink:title="aperture height" xlink:type="simple">AH</abbrev>×100</th></tr><tr><td rowspan="1" colspan="1">holotype</td><td rowspan="1" colspan="1">0.97</td><td rowspan="1" colspan="1">1</td><td rowspan="1" colspan="1">0.37</td><td rowspan="1" colspan="1">0.4</td><td rowspan="1" colspan="1">103.09</td><td rowspan="1" colspan="1">108.11</td></tr><tr><td rowspan="1" colspan="1">paratype1</td><td rowspan="1" colspan="1">0.96</td><td rowspan="1" colspan="1">0.98</td><td rowspan="1" colspan="1">0.39</td><td rowspan="1" colspan="1">0.41</td><td rowspan="1" colspan="1">102.08</td><td rowspan="1" colspan="1">105.13</td></tr><tr><td rowspan="1" colspan="1">paratype2</td><td rowspan="1" colspan="1">0.96</td><td rowspan="1" colspan="1">0.92</td><td rowspan="1" colspan="1">0.37</td><td rowspan="1" colspan="1">0.38</td><td rowspan="1" colspan="1">95.83</td><td rowspan="1" colspan="1">102.7</td></tr><tr><td rowspan="1" colspan="1">paratype3</td><td rowspan="1" colspan="1">1.01</td><td rowspan="1" colspan="1">0.94</td><td rowspan="1" colspan="1">0.37</td><td rowspan="1" colspan="1">0.38</td><td rowspan="1" colspan="1">93.07</td><td rowspan="1" colspan="1">102.7</td></tr><tr><td rowspan="1" colspan="1">paratype4</td><td rowspan="1" colspan="1">0.92</td><td rowspan="1" colspan="1">0.94</td><td rowspan="1" colspan="1">0.36</td><td rowspan="1" colspan="1">0.39</td><td rowspan="1" colspan="1">102.17</td><td rowspan="1" colspan="1">108.33</td></tr><tr><td rowspan="1" colspan="1">paratype5</td><td rowspan="1" colspan="1">0.86</td><td rowspan="1" colspan="1">0.98</td><td rowspan="1" colspan="1">0.4</td><td rowspan="1" colspan="1">0.4</td><td rowspan="1" colspan="1">113.95</td><td rowspan="1" colspan="1">100</td></tr><tr><td rowspan="1" colspan="1">paratype6</td><td rowspan="1" colspan="1">0.93</td><td rowspan="1" colspan="1">0.94</td><td rowspan="1" colspan="1">0.38</td><td rowspan="1" colspan="1">0.39</td><td rowspan="1" colspan="1">101.08</td><td rowspan="1" colspan="1">102.63</td></tr><tr><td rowspan="1" colspan="1">paratype7</td><td rowspan="1" colspan="1">0.97</td><td rowspan="1" colspan="1">0.93</td><td rowspan="1" colspan="1">0.39</td><td rowspan="1" colspan="1">0.39</td><td rowspan="1" colspan="1">95.88</td><td rowspan="1" colspan="1">100</td></tr><tr><td rowspan="1" colspan="1">paratype8</td><td rowspan="1" colspan="1">0.96</td><td rowspan="1" colspan="1">0.94</td><td rowspan="1" colspan="1">0.39</td><td rowspan="1" colspan="1">0.39</td><td rowspan="1" colspan="1">97.92</td><td rowspan="1" colspan="1">100</td></tr><tr><td rowspan="1" colspan="1">paratype9</td><td rowspan="1" colspan="1">0.99</td><td rowspan="1" colspan="1">0.89</td><td rowspan="1" colspan="1">0.36</td><td rowspan="1" colspan="1">0.39</td><td rowspan="1" colspan="1">89.9</td><td rowspan="1" colspan="1">108.33</td></tr><tr><td rowspan="1" colspan="1">paratype10</td><td rowspan="1" colspan="1">1.02</td><td rowspan="1" colspan="1">0.94</td><td rowspan="1" colspan="1">0.4</td><td rowspan="1" colspan="1">0.38</td><td rowspan="1" colspan="1">92.16</td><td rowspan="1" colspan="1">95</td></tr><tr><td rowspan="1" colspan="1">paratype11</td><td rowspan="1" colspan="1">0.92</td><td rowspan="1" colspan="1">0.93</td><td rowspan="1" colspan="1">0.37</td><td rowspan="1" colspan="1">0.4</td><td rowspan="1" colspan="1">101.09</td><td rowspan="1" colspan="1">108</td></tr><tr><td rowspan="1" colspan="1">paratype12</td><td rowspan="1" colspan="1">0.97</td><td rowspan="1" colspan="1">0.94</td><td rowspan="1" colspan="1">0.37</td><td rowspan="1" colspan="1">0.38</td><td rowspan="1" colspan="1">96.91</td><td rowspan="1" colspan="1">102.7</td></tr><tr><td rowspan="1" colspan="1">paratype13</td><td rowspan="1" colspan="1">0.97</td><td rowspan="1" colspan="1">0.93</td><td rowspan="1" colspan="1">0.37</td><td rowspan="1" colspan="1">0.4</td><td rowspan="1" colspan="1">95.88</td><td rowspan="1" colspan="1">108.11</td></tr><tr><td rowspan="1" colspan="1">paratype14</td><td rowspan="1" colspan="1">0.94</td><td rowspan="1" colspan="1">0.91</td><td rowspan="1" colspan="1">0.36</td><td rowspan="1" colspan="1">0.38</td><td rowspan="1" colspan="1">96.81</td><td rowspan="1" colspan="1">105.56</td></tr><tr><td rowspan="1" colspan="1">paratype15</td><td rowspan="1" colspan="1">0.93</td><td rowspan="1" colspan="1">0.88</td><td rowspan="1" colspan="1">0.34</td><td rowspan="1" colspan="1">0.37</td><td rowspan="1" colspan="1">94.61</td><td rowspan="1" colspan="1">108.82</td></tr><tr><td rowspan="1" colspan="1">paratype16</td><td rowspan="1" colspan="1">0.95</td><td rowspan="1" colspan="1">0.95</td><td rowspan="1" colspan="1">0.39</td><td rowspan="1" colspan="1">0.39</td><td rowspan="1" colspan="1">100</td><td rowspan="1" colspan="1">100</td></tr><tr><td rowspan="1" colspan="1">paratype17</td><td rowspan="1" colspan="1">0.89</td><td rowspan="1" colspan="1">0.89</td><td rowspan="1" colspan="1">0.35</td><td rowspan="1" colspan="1">0.36</td><td rowspan="1" colspan="1">100</td><td rowspan="1" colspan="1">102.86</td></tr><tr><td rowspan="1" colspan="1">paratype18</td><td rowspan="1" colspan="1">0.95</td><td rowspan="1" colspan="1">0.93</td><td rowspan="1" colspan="1">0.38</td><td rowspan="1" colspan="1">0.38</td><td rowspan="1" colspan="1">97.89</td><td rowspan="1" colspan="1">100</td></tr><tr><td rowspan="1" colspan="1">paratype19</td><td rowspan="1" colspan="1">0.93</td><td rowspan="1" colspan="1">0.91</td><td rowspan="1" colspan="1">0.37</td><td rowspan="1" colspan="1">0.39</td><td rowspan="1" colspan="1">97.85</td><td rowspan="1" colspan="1">105.41</td></tr></tbody></table></table-wrap><fig id="F13" position="float" orientation="portrait"><label>Figure 13.</label><caption><p>Map showing the distributions of newly described species of Chinese <tp:taxon-name><tp:taxon-name-part taxon-name-part-type="family">Hypselostomatidae</tp:taxon-name-part></tp:taxon-name>. Filled circle: <italic><tp:taxon-name><tp:taxon-name-part taxon-name-part-type="genus">Krobylos</tp:taxon-name-part> <tp:taxon-name-part taxon-name-part-type="species">sinensis</tp:taxon-name-part></tp:taxon-name></italic> Páll-Gergely &amp; Hunyadi, sp. n. <bold>1</bold> Type locality of <italic><tp:taxon-name><tp:taxon-name-part taxon-name-part-type="genus">Angustopila</tp:taxon-name-part> <tp:taxon-name-part taxon-name-part-type="species">huoyani</tp:taxon-name-part></tp:taxon-name></italic> <bold>2</bold> new locality of <tp:taxon-name><tp:taxon-name-part taxon-name-part-type="genus">Angustopila</tp:taxon-name-part> <tp:taxon-name-part taxon-name-part-type="uncertainty-rank">cf.</tp:taxon-name-part> <tp:taxon-name-part taxon-name-part-type="Species">huoyani</tp:taxon-name-part></tp:taxon-name> <bold>3</bold> Type locality of <italic><tp:taxon-name><tp:taxon-name-part taxon-name-part-type="genus">Angustopila</tp:taxon-name-part> <tp:taxon-name-part taxon-name-part-type="species">dominikae</tp:taxon-name-part></tp:taxon-name></italic> Páll-Gergely &amp; Hunyadi, sp. n., <italic><tp:taxon-name><tp:taxon-name-part taxon-name-part-type="genus">Angustopila</tp:taxon-name-part> <tp:taxon-name-part taxon-name-part-type="species">subelevata</tp:taxon-name-part></tp:taxon-name></italic> Páll-Gergely &amp; Hunyadi, sp. n., <italic><tp:taxon-name><tp:taxon-name-part taxon-name-part-type="genus">Angustopila</tp:taxon-name-part> <tp:taxon-name-part taxon-name-part-type="species">szekeresi</tp:taxon-name-part></tp:taxon-name></italic> Páll-Gergely &amp; Hunyadi, sp. n. and <italic><tp:taxon-name><tp:taxon-name-part taxon-name-part-type="genus">Hypselostoma</tp:taxon-name-part> <tp:taxon-name-part taxon-name-part-type="species">socialis</tp:taxon-name-part></tp:taxon-name></italic> Páll-Gergely &amp; Hunyadi, sp. n. <bold>4</bold> Type locality of <italic><tp:taxon-name><tp:taxon-name-part taxon-name-part-type="genus">Angustopila</tp:taxon-name-part> <tp:taxon-name-part taxon-name-part-type="species">fabella</tp:taxon-name-part></tp:taxon-name></italic> Páll-Gergely &amp; Hunyadi, sp. n. and <italic><tp:taxon-name><tp:taxon-name-part taxon-name-part-type="genus">Hypselostoma</tp:taxon-name-part> <tp:taxon-name-part taxon-name-part-type="species">lacrima</tp:taxon-name-part></tp:taxon-name></italic> Páll-Gergely &amp; Hunyadi, sp. n.</p></caption><graphic xmlns:xlink="http://www.w3.org/1999/xlink" xlink:href="zookeys-523-031-g013.jpg" position="float" orientation="portrait" xlink:type="simple" id="oo_58434.jpg"/></fig></tp:treatment-sec><ref-list><ref id="B35"><mixed-citation xmlns:xlink="http://www.w3.org/1999/xlink" xlink:type="simple"><person-group><name name-style="western"><surname>Pilsbry</surname><given-names>HA</given-names></name></person-group> (<year>1916–1918</year>) <source>Manual of Conchology, Second Series: <tp:taxon-name><tp:taxon-name-part taxon-name-part-type="order">Pulmonata</tp:taxon-name-part></tp:taxon-name>, Vol. 24, <tp:taxon-name><tp:taxon-name-part taxon-name-part-type="family">Pupillidae</tp:taxon-name-part></tp:taxon-name> (<tp:taxon-name><tp:taxon-name-part taxon-name-part-type="subfamily">Gastrocoptinae</tp:taxon-name-part></tp:taxon-name>)</source>. <publisher-name>Conchological Department, Academy of Natural Sciences of Philadelphia</publisher-name>, <publisher-loc>Philadelphia</publisher-loc>, <size units="page">380 pp</size>, plates 1–50. <ext-link xlink:type="simple" ext-link-type="uri" xlink:href="http://biodiversitylibrary.org/item/16727#page/5/mode/1up">http://biodiversitylibrary.org/item/16727#page/5/mode/1up</ext-link> </mixed-citation></ref><ref id="B46"><mixed-citation xmlns:xlink="http://www.w3.org/1999/xlink" xlink:type="simple"><person-group><name name-style="western"><surname>Thompson</surname><given-names>FG</given-names></name><name name-style="western"><surname>Upatham</surname><given-names>S</given-names></name></person-group> (<year>1997</year>) <article-title>Vertiginid land snails from Thailand (<tp:taxon-name><tp:taxon-name-part taxon-name-part-type="class">Gastropoda</tp:taxon-name-part></tp:taxon-name>, <tp:taxon-name><tp:taxon-name-part taxon-name-part-type="order">Pulmonata</tp:taxon-name-part></tp:taxon-name>, <tp:taxon-name><tp:taxon-name-part taxon-name-part-type="superfamily">Pupilloidea</tp:taxon-name-part></tp:taxon-name>).</article-title> <source>Bulletin of the Florida Museum of Natural History, Biological Sciences</source> <volume>39</volume>(<issue>7</issue>): <fpage>221</fpage>–<lpage>245</lpage>. <ext-link xlink:type="simple" ext-link-type="uri" xlink:href="http://ufdc.ufl.edu/UF00095785/">http://ufdc.ufl.edu/UF00095785/</ext-link> </mixed-citation></ref><ref id="B31"><mixed-citation xmlns:xlink="http://www.w3.org/1999/xlink" xlink:type="simple"><person-group><name name-style="western"><surname>Panha</surname><given-names>S</given-names></name><name name-style="western"><surname>Burch</surname><given-names>JB</given-names></name></person-group> (<year>2005</year>) <article-title>An introduction to the microsnails of Thailand.</article-title> <source>Malacological Review</source> <year>37/38</year>: <fpage>1</fpage>–<lpage>155</lpage>. </mixed-citation></ref><ref id="B48"><mixed-citation xmlns:xlink="http://www.w3.org/1999/xlink" xlink:type="simple"><person-group><name name-style="western"><surname>Tongkerd</surname><given-names>P</given-names></name><name name-style="western"><surname>Lee</surname><given-names>T</given-names></name><name name-style="western"><surname>Panha</surname><given-names>S</given-names></name><name name-style="western"><surname>Burch</surname><given-names>JB</given-names></name><name name-style="western"><surname>O’ Foighil</surname><given-names>D</given-names></name></person-group> (<year>2004</year>) <article-title>Molecular phylogeny of certain Thai gastrocoptine micro land snails (<tp:taxon-name><tp:taxon-name-part taxon-name-part-type="order">Stylommatophora</tp:taxon-name-part></tp:taxon-name>: <tp:taxon-name><tp:taxon-name-part taxon-name-part-type="family">Pupillidae</tp:taxon-name-part></tp:taxon-name>) inferred from mitochondrial and nuclear ribosomal <named-content content-type="dwc:institutional_code" xlink:type="simple">DNA</named-content> sequences.</article-title> <source>Journal of <tp:taxon-name><tp:taxon-name-part taxon-name-part-type="phylum">Mollusca</tp:taxon-name-part></tp:taxon-name>n Studies</source> <volume>70</volume>: <fpage>139</fpage>–<lpage>147</lpage>. doi: <ext-link xlink:type="simple" ext-link-type="doi" xlink:href="10.1093/mollus/70.2.139">10.1093/mollus/70.2.139</ext-link> </mixed-citation></ref></ref-list></tp:taxon-treatment>
