# Supplementary material for: Seven new hypselostomatid species from China, including some of the world’s smallest land snails (Gastropoda, Pulmonata, Orthurethra)
Source: Zookeys. 2015 Sep 28;(523):31–62. doi: 10.3897/zookeys.523.6114 (PMC4602296; doi:10.3897/zookeys.523.6114)
Supplement: XML Treatment for Hypselostoma socialis [file zookeys.523.6114-treatment9.xml]

<!DOCTYPE tp:taxon-treatment
  PUBLIC "-//TaxonX//DTD Taxonomic Treatment Publishing DTD v0 20100105//EN" "tax-treatment-NSO.dtd">
<tp:taxon-treatment xmlns:tp="http://www.plazi.org/taxpub"><tp:treatment-meta><kwd-group><label>Taxon classification</label><kwd><named-content content-type="kingdom">Animalia</named-content></kwd><kwd><named-content content-type="order">Pulmonata</named-content></kwd><kwd><named-content content-type="family">Hypselostomatidae</named-content></kwd></kwd-group><mixed-citation publication-type="journal"><person-group><name><surname>Páll-Gergely</surname><given-names>Barna</given-names></name><name><surname>Hunyadi</surname><given-names>András</given-names></name><name><surname>Jochum</surname><given-names>Adrienne</given-names></name><name><surname>Asami</surname><given-names>Takahiro</given-names></name></person-group><article-title>Seven new hypselostomatid species from China, including some of the world’s smallest land snails (<tp:taxon-name><tp:taxon-name-part taxon-name-part-type="class">Gastropoda</tp:taxon-name-part></tp:taxon-name>, <tp:taxon-name><tp:taxon-name-part taxon-name-part-type="order">Pulmonata</tp:taxon-name-part></tp:taxon-name>, <tp:taxon-name><tp:taxon-name-part taxon-name-part-type="suborder">Orthurethra</tp:taxon-name-part></tp:taxon-name>)</article-title><source>Zookeys</source><day>28</day><month>9</month><year>2015</year><volume>2015</volume><issue>523</issue><fpage>31</fpage><lpage>62</lpage><pub-id pub-id-type="doi">10.3897/zookeys.523.6114</pub-id></mixed-citation></tp:treatment-meta><tp:nomenclature><tp:taxon-name>
                        <tp:taxon-name-part taxon-name-part-type="genus">Hypselostoma</tp:taxon-name-part>
                        <tp:taxon-name-part taxon-name-part-type="species">socialis</tp:taxon-name-part>
                        <object-id xmlns:xlink="http://www.w3.org/1999/xlink" content-type="zoobank" xlink:type="simple">http://zoobank.org/49F4FD5C-C1E9-4B34-970C-C9B62072329D</object-id>
                    </tp:taxon-name><tp:taxon-authority>Páll-Gergely &amp; Hunyadi</tp:taxon-authority><tp:taxon-status xmlns:xlink="http://www.w3.org/1999/xlink" xlink:type="simple">sp. n.</tp:taxon-status><xref ref-type="fig" rid="F7">Figures 7</xref><xref ref-type="fig" rid="F8">, 8A–E</xref><!--PageBreak--><!--PageBreak--></tp:nomenclature><tp:treatment-sec sec-type="type material"><title>Type material.</title><p>China, Guangxi (广西), Hechi Shi (河池市), Bama Xian (巴马县), cliffs at the southern edge of Jiaole Cun (交乐村), 590 m, <named-content xmlns:xlink="http://www.w3.org/1999/xlink" content-type="dwc:verbatimCoordinates" xlink:type="simple">24°7.045'N, 107°7.847'E</named-content>, leg. Hunyadi, A. &amp; Szekeres, M., 10.09.2013., <named-content xmlns:xlink="http://www.w3.org/1999/xlink" content-type="dwc:institutional_code" xlink:type="simple">HNHM</named-content> 99442 (holotype), <named-content xmlns:xlink="http://www.w3.org/1999/xlink" content-type="dwc:institutional_code" xlink:type="simple">HNHM</named-content> 99443/3 (figured paratypes), <named-content xmlns:xlink="http://www.w3.org/1999/xlink" content-type="dwc:institutional_code" xlink:type="simple">SMF</named-content> 346521/1 paratype, <abbrev xmlns:xlink="http://www.w3.org/1999/xlink" content-type="institution" xlink:title="Collection András Hunyadi (Budapest, Hungary)" xlink:type="simple">HA</abbrev>/15 paratypes + 4 juvenile shells (not paratypes), <abbrev xmlns:xlink="http://www.w3.org/1999/xlink" content-type="institution" xlink:title="Collection Barna Páll-Gergely (Mosonmagyaróvár, Hungary)" xlink:type="simple">PGB</abbrev>/1.</p></tp:treatment-sec><tp:treatment-sec sec-type="Diagnosis"><title>Diagnosis.</title><p>Shell spire conical, shell turban-shaped with tumid body whorl and broadly set, deep umbilicus; tubus detached; aperture rounded with wide sinulus, the upper parietal lamella dips to the right; aperture with a parietal lamella, one columellar and two palatal teeth; parietal lamella long and depressed, Z-shaped.</p></tp:treatment-sec><tp:treatment-sec sec-type="Description"><title>Description.</title><p>Shell minute, whitish/light grey, conical with enlarged body whorl; protoconch consists of 1.5 whorls, finely pitted, with very slight indication of spiral lines; teleoconch reticulated with fine, regularly spirally striate microstructure intersected with irregular radial lines; the 5.5 whorls are separated by deep suture; whorls horizontally positioned, rounded; aperture oblique to shell axis; umbilicus deep, wide, especially at the last whorl; aperture free from the penultimate whorl, rounded with wide sinulus (area isolated by the parietal and upper palatal lamellae); sinulus horizontally oriented (apertural view); peristome slightly expanded, not reflected, with relatively sharp edge; (side view), the horizontally directed tuba is deflected downwards in alignment with the body whorl; four teeth recessed within aperture; only the ridge-like angulo-parietal lamella reaches the peristome, the others are situated deeper; angulo-parietal lamella moderately long, its end is visible from a straight view into the aperture; it is interrupted, consisting of an anterior section (situated closer to the peristome) and a slightly longer posterior section (situated deeper in the aperture); the anterior section is strongly bent toward the sinulus, its tip nearly touches the tip of the upper palatal fold; the posterior part of the angulo-parietal lamella is less strongly bent than the anterior portion, only its anterior part is bent toward the upper palatal lamella; the angulo-parietal and the upper palatal lamellae follow each other; the angulo-parietal lamella has a depressed Z-shape when observed after breaking off the lower part of the aperture; the anterior part of the angulo-parietal lamella is possibly homologous with the parietal lamella of other hypselostomatid taxa, while the second portion might be homologous with the angular lamella, or vice versa; columellar and lower palatal lamellae are elevated, blunt and short, they are about the same length and are visible through the semi-transparent shell; the upper palatal fold is also of similar <!--PageBreak-->length, its posterior end runs parallel with the lower palatal fold; the tip of the upper palatal fold nearly touches the tip of the angulo-parietal lamella.</p><fig id="F7" position="float" orientation="portrait"><label>Figure 7.</label><caption><p>Holotype of <italic><tp:taxon-name><tp:taxon-name-part taxon-name-part-type="genus">Hypselostoma</tp:taxon-name-part> <tp:taxon-name-part taxon-name-part-type="species">socialis</tp:taxon-name-part></tp:taxon-name></italic> Páll-Gergely &amp; Hunyadi, sp. n. (<named-content xmlns:xlink="http://www.w3.org/1999/xlink" content-type="dwc:institutional_code" xlink:type="simple">HNHM</named-content> 99442). All images: B. Páll-Gergely.</p></caption><graphic xmlns:xlink="http://www.w3.org/1999/xlink" xlink:href="zookeys-523-031-g007.jpg" position="float" orientation="portrait" xlink:type="simple" id="oo_58428.jpg"/></fig><fig id="F8" position="float" orientation="portrait"><label>Figure 8.</label><caption><p>Aperture and apertural barriers of <italic><tp:taxon-name><tp:taxon-name-part taxon-name-part-type="genus">Hypselostoma</tp:taxon-name-part></tp:taxon-name></italic> species. <bold>A–E</bold> <italic><tp:taxon-name><tp:taxon-name-part taxon-name-part-type="genus">Hypselostoma</tp:taxon-name-part> <tp:taxon-name-part taxon-name-part-type="species">socialis</tp:taxon-name-part></tp:taxon-name></italic> sp. n.: Holotype (<named-content xmlns:xlink="http://www.w3.org/1999/xlink" content-type="dwc:institutional_code" xlink:type="simple">HNHM</named-content> 99442: <bold>A</bold>) Paratype1 (<named-content xmlns:xlink="http://www.w3.org/1999/xlink" content-type="dwc:institutional_code" xlink:type="simple">HNHM</named-content> 99443: <bold>B, E</bold>), Paratype2 (<named-content xmlns:xlink="http://www.w3.org/1999/xlink" content-type="dwc:institutional_code" xlink:type="simple">HNHM</named-content> 99443: <bold>C</bold>), Paratype3 (<named-content xmlns:xlink="http://www.w3.org/1999/xlink" content-type="dwc:institutional_code" xlink:type="simple">HNHM</named-content> 99443: <bold>D</bold>); <bold>F–K</bold> <italic><tp:taxon-name><tp:taxon-name-part taxon-name-part-type="genus">Hypselostoma</tp:taxon-name-part> <tp:taxon-name-part taxon-name-part-type="species">lacrima</tp:taxon-name-part></tp:taxon-name></italic> sp. n.: Holotype (<named-content xmlns:xlink="http://www.w3.org/1999/xlink" content-type="dwc:institutional_code" xlink:type="simple">HNHM</named-content> 99444: <bold>F–I</bold>), Paratype (<named-content xmlns:xlink="http://www.w3.org/1999/xlink" content-type="dwc:institutional_code" xlink:type="simple">HNHM</named-content> 99445: <bold>J–K</bold>). All images: B. Páll-Gergely.</p></caption><graphic xmlns:xlink="http://www.w3.org/1999/xlink" xlink:href="zookeys-523-031-g008.jpg" position="float" orientation="portrait" xlink:type="simple" id="oo_58429.jpg"/></fig></tp:treatment-sec><tp:treatment-sec sec-type="Measurements"><title>Measurements</title><p>(in mm): <abbrev xmlns:xlink="http://www.w3.org/1999/xlink" xlink:title="shell height" xlink:type="simple">SH</abbrev> = 1.14–1.34, <abbrev xmlns:xlink="http://www.w3.org/1999/xlink" xlink:title="shell width" xlink:type="simple">SW</abbrev> = 1.22–1.36, <abbrev xmlns:xlink="http://www.w3.org/1999/xlink" xlink:title="aperture height" xlink:type="simple">AH</abbrev> = 0.43–0.5, <abbrev xmlns:xlink="http://www.w3.org/1999/xlink" xlink:title="aperture width" xlink:type="simple">AW</abbrev> = 0.49–0.53 (n = 10). See also Tables <xref ref-type="table" rid="T9">9</xref> and <xref ref-type="table" rid="T10">10</xref>.</p><table-wrap id="T9" position="float" orientation="portrait"><label>Table 9.</label><caption><p>Shell measurements (mm) for <italic><tp:taxon-name><tp:taxon-name-part taxon-name-part-type="genus">Hypselostoma</tp:taxon-name-part> <tp:taxon-name-part taxon-name-part-type="species">socialis</tp:taxon-name-part></tp:taxon-name></italic> sp. n. from the type locality. For abbreviations see Table <xref ref-type="table" rid="T1">1</xref>.</p></caption><table id="TID0EWMCI" rules="all"><tbody><tr><th rowspan="1" colspan="1">Specimen</th><th rowspan="1" colspan="1"><abbrev xmlns:xlink="http://www.w3.org/1999/xlink" xlink:title="shell height" xlink:type="simple">SH</abbrev></th><th rowspan="1" colspan="1"><abbrev xmlns:xlink="http://www.w3.org/1999/xlink" xlink:title="shell width" xlink:type="simple">SW</abbrev></th><th rowspan="1" colspan="1"><abbrev xmlns:xlink="http://www.w3.org/1999/xlink" xlink:title="aperture height" xlink:type="simple">AH</abbrev></th><th rowspan="1" colspan="1"><abbrev xmlns:xlink="http://www.w3.org/1999/xlink" xlink:title="aperture width" xlink:type="simple">AW</abbrev></th><th rowspan="1" colspan="1"><abbrev xmlns:xlink="http://www.w3.org/1999/xlink" xlink:title="shell width" xlink:type="simple">SW</abbrev>/<abbrev xmlns:xlink="http://www.w3.org/1999/xlink" xlink:title="shell height" xlink:type="simple">SH</abbrev>×100</th><th rowspan="1" colspan="1"><abbrev xmlns:xlink="http://www.w3.org/1999/xlink" xlink:title="aperture width" xlink:type="simple">AW</abbrev>/<abbrev xmlns:xlink="http://www.w3.org/1999/xlink" xlink:title="aperture height" xlink:type="simple">AH</abbrev>×100</th></tr><tr><td rowspan="1" colspan="1">holotype</td><td rowspan="1" colspan="1">1.34</td><td rowspan="1" colspan="1">1.36</td><td rowspan="1" colspan="1">0.46</td><td rowspan="1" colspan="1">0.51</td><td rowspan="1" colspan="1">101.49</td><td rowspan="1" colspan="1">110.87</td></tr><tr><td rowspan="1" colspan="1">paratype1</td><td rowspan="1" colspan="1">1.25</td><td rowspan="1" colspan="1">1.31</td><td rowspan="1" colspan="1">0.43</td><td rowspan="1" colspan="1">0.5</td><td rowspan="1" colspan="1">104.8</td><td rowspan="1" colspan="1">116.28</td></tr><tr><td rowspan="1" colspan="1">paratype4</td><td rowspan="1" colspan="1">1.22</td><td rowspan="1" colspan="1">1.28</td><td rowspan="1" colspan="1">0.46</td><td rowspan="1" colspan="1">0.5</td><td rowspan="1" colspan="1">104.92</td><td rowspan="1" colspan="1">108.7</td></tr><tr><td rowspan="1" colspan="1">paratype5</td><td rowspan="1" colspan="1">1.21</td><td rowspan="1" colspan="1">1.27</td><td rowspan="1" colspan="1">0.47</td><td rowspan="1" colspan="1">0.5</td><td rowspan="1" colspan="1">104.96</td><td rowspan="1" colspan="1">106.38</td></tr><tr><td rowspan="1" colspan="1">paratype6</td><td rowspan="1" colspan="1">1.22</td><td rowspan="1" colspan="1">1.26</td><td rowspan="1" colspan="1">0.45</td><td rowspan="1" colspan="1">0.49</td><td rowspan="1" colspan="1">103.28</td><td rowspan="1" colspan="1">108.89</td></tr><tr><td rowspan="1" colspan="1">paratype7</td><td rowspan="1" colspan="1">1.23</td><td rowspan="1" colspan="1">1.26</td><td rowspan="1" colspan="1">0.48</td><td rowspan="1" colspan="1">0.51</td><td rowspan="1" colspan="1">102.44</td><td rowspan="1" colspan="1">106.25</td></tr><tr><td rowspan="1" colspan="1">paratype8</td><td rowspan="1" colspan="1">1.18</td><td rowspan="1" colspan="1">1.22</td><td rowspan="1" colspan="1">0.45</td><td rowspan="1" colspan="1">0.49</td><td rowspan="1" colspan="1">103.39</td><td rowspan="1" colspan="1">108.89</td></tr><tr><td rowspan="1" colspan="1">paratype9</td><td rowspan="1" colspan="1">1.14</td><td rowspan="1" colspan="1">1.28</td><td rowspan="1" colspan="1">0.45</td><td rowspan="1" colspan="1">0.51</td><td rowspan="1" colspan="1">112.28</td><td rowspan="1" colspan="1">113.33</td></tr><tr><td rowspan="1" colspan="1">paratype10</td><td rowspan="1" colspan="1">1.26</td><td rowspan="1" colspan="1">1.31</td><td rowspan="1" colspan="1">0.5</td><td rowspan="1" colspan="1">0.53</td><td rowspan="1" colspan="1">103.97</td><td rowspan="1" colspan="1">106</td></tr><tr><td rowspan="1" colspan="1">paratype11</td><td rowspan="1" colspan="1">1.21</td><td rowspan="1" colspan="1">1.3</td><td rowspan="1" colspan="1">0.47</td><td rowspan="1" colspan="1">0.53</td><td rowspan="1" colspan="1">107.44</td><td rowspan="1" colspan="1">112.77</td></tr></tbody></table></table-wrap><table-wrap id="T10" position="float" orientation="portrait"><label>Table 10.</label><caption><p>Average, minimum value (min), maximum value (max), variance of values (var) and standard deviation of a set of values (stdev) for <italic><tp:taxon-name><tp:taxon-name-part taxon-name-part-type="genus">Hypselostoma</tp:taxon-name-part> <tp:taxon-name-part taxon-name-part-type="species">socialis</tp:taxon-name-part></tp:taxon-name></italic> sp. n. (n = 10). For abbreviations see Table <xref ref-type="table" rid="T1">1</xref>.</p></caption><table id="TID0EUYCI" rules="all"><tbody><tr><th rowspan="1" colspan="1"/><th rowspan="1" colspan="1"><abbrev xmlns:xlink="http://www.w3.org/1999/xlink" xlink:title="shell height" xlink:type="simple">SH</abbrev></th><th rowspan="1" colspan="1"><abbrev xmlns:xlink="http://www.w3.org/1999/xlink" xlink:title="shell width" xlink:type="simple">SW</abbrev></th><th rowspan="1" colspan="1"><abbrev xmlns:xlink="http://www.w3.org/1999/xlink" xlink:title="aperture height" xlink:type="simple">AH</abbrev></th><th rowspan="1" colspan="1"><abbrev xmlns:xlink="http://www.w3.org/1999/xlink" xlink:title="aperture width" xlink:type="simple">AW</abbrev></th><th rowspan="1" colspan="1"><abbrev xmlns:xlink="http://www.w3.org/1999/xlink" xlink:title="shell width" xlink:type="simple">SW</abbrev>/<abbrev xmlns:xlink="http://www.w3.org/1999/xlink" xlink:title="shell height" xlink:type="simple">SH</abbrev>×100</th><th rowspan="1" colspan="1"><abbrev xmlns:xlink="http://www.w3.org/1999/xlink" xlink:title="aperture width" xlink:type="simple">AW</abbrev>/<abbrev xmlns:xlink="http://www.w3.org/1999/xlink" xlink:title="aperture height" xlink:type="simple">AH</abbrev>×100</th></tr><tr><td rowspan="1" colspan="1">Average</td><td rowspan="1" colspan="1">1.226</td><td rowspan="1" colspan="1">1.285</td><td rowspan="1" colspan="1">0.462</td><td rowspan="1" colspan="1">0.507</td><td rowspan="1" colspan="1">104.897</td><td rowspan="1" colspan="1">109.836</td></tr><tr><td rowspan="1" colspan="1">Min</td><td rowspan="1" colspan="1">1.14</td><td rowspan="1" colspan="1">1.22</td><td rowspan="1" colspan="1">0.43</td><td rowspan="1" colspan="1">0.49</td><td rowspan="1" colspan="1">101.49</td><td rowspan="1" colspan="1">106</td></tr><tr><td rowspan="1" colspan="1">Max</td><td rowspan="1" colspan="1">1.34</td><td rowspan="1" colspan="1">1.36</td><td rowspan="1" colspan="1">0.5</td><td rowspan="1" colspan="1">0.53</td><td rowspan="1" colspan="1">112.28</td><td rowspan="1" colspan="1">116.28</td></tr><tr><td rowspan="1" colspan="1">Var</td><td rowspan="1" colspan="1">0.0028</td><td rowspan="1" colspan="1">0.0014</td><td rowspan="1" colspan="1">0.0004</td><td rowspan="1" colspan="1">0.0002</td><td rowspan="1" colspan="1">9.3754</td><td rowspan="1" colspan="1">11.7788</td></tr><tr><td rowspan="1" colspan="1">stdev</td><td rowspan="1" colspan="1">0.0526</td><td rowspan="1" colspan="1">0.0378</td><td rowspan="1" colspan="1">0.0193</td><td rowspan="1" colspan="1">0.0142</td><td rowspan="1" colspan="1">3.0619</td><td rowspan="1" colspan="1">3.432</td></tr></tbody></table></table-wrap></tp:treatment-sec><tp:treatment-sec sec-type="Differential diagnosis"><title>Differential diagnosis.</title><p><italic><tp:taxon-name><tp:taxon-name-part taxon-name-part-type="genus">Hypselostoma</tp:taxon-name-part> <tp:taxon-name-part taxon-name-part-type="species">lacrima</tp:taxon-name-part></tp:taxon-name></italic> sp. n. and <italic><tp:taxon-name><tp:taxon-name-part taxon-name-part-type="genus">Hypselostoma</tp:taxon-name-part> <tp:taxon-name-part taxon-name-part-type="species">socialis</tp:taxon-name-part></tp:taxon-name></italic> sp. n. are the only species of <italic><tp:taxon-name><tp:taxon-name-part taxon-name-part-type="genus">Hypselostoma</tp:taxon-name-part></tp:taxon-name></italic> known from China. Some Chinese species formerly included in <italic><tp:taxon-name><tp:taxon-name-part taxon-name-part-type="genus">Hypselostoma</tp:taxon-name-part></tp:taxon-name></italic> have been reassigned to other genera (<xref ref-type="bibr" rid="B50">Yen 1939</xref>). <italic><tp:taxon-name><tp:taxon-name-part taxon-name-part-type="genus">Hypselostoma</tp:taxon-name-part> <tp:taxon-name-part taxon-name-part-type="species">dilatatum</tp:taxon-name-part></tp:taxon-name></italic> <xref ref-type="bibr" rid="B8">Benthem Jutting 1962</xref>, <italic><tp:taxon-name><tp:taxon-name-part taxon-name-part-type="genus">Hypselostoma</tp:taxon-name-part> <tp:taxon-name-part taxon-name-part-type="species">rupestre</tp:taxon-name-part></tp:taxon-name></italic> <xref ref-type="bibr" rid="B8">Benthem Jutting 1962</xref> and <italic><tp:taxon-name><tp:taxon-name-part taxon-name-part-type="genus">Hypselostoma</tp:taxon-name-part> <tp:taxon-name-part taxon-name-part-type="species">annamiticum</tp:taxon-name-part></tp:taxon-name></italic> Möllendorff, 1900 are approximately two times larger than <italic><tp:taxon-name><tp:taxon-name-part taxon-name-part-type="genus">Hypselostoma</tp:taxon-name-part> <tp:taxon-name-part taxon-name-part-type="species">lacrima</tp:taxon-name-part></tp:taxon-name></italic> sp. n. and <italic><tp:taxon-name><tp:taxon-name-part taxon-name-part-type="genus">Hypselostoma</tp:taxon-name-part> <tp:taxon-name-part taxon-name-part-type="species">socialis</tp:taxon-name-part></tp:taxon-name></italic> sp. n., and have more (5–8) apertural barriers. <italic><tp:taxon-name><tp:taxon-name-part taxon-name-part-type="genus">Hypselostoma</tp:taxon-name-part> <tp:taxon-name-part taxon-name-part-type="species">laidlawi</tp:taxon-name-part></tp:taxon-name></italic> from Malaysia is similar in size to <italic><tp:taxon-name><tp:taxon-name-part taxon-name-part-type="genus">Hypselostoma</tp:taxon-name-part> <tp:taxon-name-part taxon-name-part-type="species">lacrima</tp:taxon-name-part></tp:taxon-name></italic> sp. n. and <italic><tp:taxon-name><tp:taxon-name-part taxon-name-part-type="genus">Hypselostoma</tp:taxon-name-part> <tp:taxon-name-part taxon-name-part-type="species">socialis</tp:taxon-name-part></tp:taxon-name></italic> sp. n., but it has a much narrower umbilicus and five apertural barriers.</p><p><italic><tp:taxon-name><tp:taxon-name-part taxon-name-part-type="genus">Hypselostoma</tp:taxon-name-part> <tp:taxon-name-part taxon-name-part-type="species">lacrima</tp:taxon-name-part></tp:taxon-name></italic> sp. n. has a much wider umbilicus than <italic><tp:taxon-name><tp:taxon-name-part taxon-name-part-type="genus">Hypselostoma</tp:taxon-name-part> <tp:taxon-name-part taxon-name-part-type="species">socialis</tp:taxon-name-part></tp:taxon-name></italic> sp. n. Moreover, the spiral lines on the protoconch of <italic><tp:taxon-name><tp:taxon-name-part taxon-name-part-type="genus">Hypselostoma</tp:taxon-name-part> <tp:taxon-name-part taxon-name-part-type="species">socialis</tp:taxon-name-part></tp:taxon-name></italic> sp. n. are weaker than those of the other species. The aperture of <italic><tp:taxon-name><tp:taxon-name-part taxon-name-part-type="genus">Hypselostoma</tp:taxon-name-part> <tp:taxon-name-part taxon-name-part-type="species">lacrima</tp:taxon-name-part></tp:taxon-name></italic> sp. n. is heart-shaped with the sinulus vertically oriented, whereas the aperture of <italic><tp:taxon-name><tp:taxon-name-part taxon-name-part-type="genus">Hypselostoma</tp:taxon-name-part> <tp:taxon-name-part taxon-name-part-type="species">socialis</tp:taxon-name-part></tp:taxon-name></italic> sp. n. is semi-quadrate and rounded with its sinulus positioned horizontally. The parietal lamella of <italic><tp:taxon-name><tp:taxon-name-part taxon-name-part-type="genus">Hypselostoma</tp:taxon-name-part> <tp:taxon-name-part taxon-name-part-type="species">socialis</tp:taxon-name-part></tp:taxon-name></italic> sp. n. is interrupted and short (depressed Z-shaped), whereas that of <italic><tp:taxon-name><tp:taxon-name-part taxon-name-part-type="genus">Hypselostoma</tp:taxon-name-part> <tp:taxon-name-part taxon-name-part-type="species">lacrima</tp:taxon-name-part></tp:taxon-name></italic> sp. n. is longer and straighter, lacking the conspicuous blade-like ridge visible in <italic><tp:taxon-name><tp:taxon-name-part taxon-name-part-type="genus">Hypselostoma</tp:taxon-name-part> <tp:taxon-name-part taxon-name-part-type="species">socialis</tp:taxon-name-part></tp:taxon-name></italic> sp. n.</p></tp:treatment-sec><tp:treatment-sec sec-type="Etymology"><title>Etymology.</title><p>The name, socialis, (Latin: social) refers to the fact that this new species has been found together with three <italic><tp:taxon-name><tp:taxon-name-part taxon-name-part-type="genus">Angustopila</tp:taxon-name-part></tp:taxon-name></italic> species.</p><!--PageBreak--></tp:treatment-sec><tp:treatment-sec sec-type="Type locality"><title>Type locality.</title><p>China, Guangxi (广西), Hechi Shi (河池市), Bama Xian (巴马县), cliffs at the southern edge of Jiaole Cun (交乐村), 590 m, <named-content xmlns:xlink="http://www.w3.org/1999/xlink" content-type="dwc:verbatimCoordinates" xlink:type="simple">24°7.045'N, 107°7.847'E</named-content>.</p></tp:treatment-sec><tp:treatment-sec sec-type="Distribution"><title>Distribution.</title><p><italic><tp:taxon-name><tp:taxon-name-part taxon-name-part-type="genus">Hypselostoma</tp:taxon-name-part> <tp:taxon-name-part taxon-name-part-type="species">socialis</tp:taxon-name-part></tp:taxon-name></italic> sp. n. is known from the type locality only (Figure <xref ref-type="fig" rid="F13">13</xref>).</p><!--PageBreak--></tp:treatment-sec><tp:treatment-sec sec-type="Ecology"><title>Ecology.</title><p>As for <italic><tp:taxon-name><tp:taxon-name-part taxon-name-part-type="genus">Angustopila</tp:taxon-name-part> <tp:taxon-name-part taxon-name-part-type="species">fabella</tp:taxon-name-part></tp:taxon-name></italic> sp. n.</p></tp:treatment-sec><tp:treatment-sec sec-type="Conservation status"><title>Conservation status.</title><p>As for <italic><tp:taxon-name><tp:taxon-name-part taxon-name-part-type="genus">Angustopila</tp:taxon-name-part> <tp:taxon-name-part taxon-name-part-type="species">fabella</tp:taxon-name-part></tp:taxon-name></italic> sp. n.</p></tp:treatment-sec><tp:treatment-sec sec-type="Remarks"><title>Remarks.</title><p>See under <italic><tp:taxon-name><tp:taxon-name-part taxon-name-part-type="genus">Hypselostoma</tp:taxon-name-part> <tp:taxon-name-part taxon-name-part-type="species">lacrima</tp:taxon-name-part></tp:taxon-name></italic> sp. n.</p><!--PageBreak--></tp:treatment-sec><tp:treatment-sec><!--Section generated to contain objects referenced in tp:taxon-treatment.--><table-wrap id="T1" position="float" orientation="portrait"><label>Table 1.</label><caption><p>Shell measurements (mm) for <italic><tp:taxon-name><tp:taxon-name-part taxon-name-part-type="genus">Angustopila</tp:taxon-name-part> <tp:taxon-name-part taxon-name-part-type="species">fabella</tp:taxon-name-part></tp:taxon-name></italic> sp. n. from the type locality. <abbrev xmlns:xlink="http://www.w3.org/1999/xlink" xlink:type="simple">SH<def><p>: shell height</p></def></abbrev>, <abbrev xmlns:xlink="http://www.w3.org/1999/xlink" xlink:type="simple">SW<def><p>: shell width</p></def></abbrev>, <abbrev xmlns:xlink="http://www.w3.org/1999/xlink" xlink:type="simple">AH<def><p>: aperture height</p></def></abbrev>, <abbrev xmlns:xlink="http://www.w3.org/1999/xlink" xlink:type="simple">AW<def><p>: aperture width</p></def></abbrev>, <abbrev xmlns:xlink="http://www.w3.org/1999/xlink" xlink:type="simple">SW/SH×100<def><p>: shell width shared with shell height and multiplied by 100</p></def></abbrev>, <abbrev xmlns:xlink="http://www.w3.org/1999/xlink" xlink:type="simple">AW/AH×100<def><p>: aperture width shared with aperture height and multiplied by 100</p></def></abbrev>.</p></caption><table id="TID0EWBAI" rules="all"><tbody><tr><th rowspan="1" colspan="1">Specimen</th><th rowspan="1" colspan="1"><abbrev xmlns:xlink="http://www.w3.org/1999/xlink" xlink:title="shell height" xlink:type="simple">SH</abbrev></th><th rowspan="1" colspan="1"><abbrev xmlns:xlink="http://www.w3.org/1999/xlink" xlink:title="shell width" xlink:type="simple">SW</abbrev></th><th rowspan="1" colspan="1"><abbrev xmlns:xlink="http://www.w3.org/1999/xlink" xlink:title="aperture height" xlink:type="simple">AH</abbrev></th><th rowspan="1" colspan="1"><abbrev xmlns:xlink="http://www.w3.org/1999/xlink" xlink:title="aperture width" xlink:type="simple">AW</abbrev></th><th rowspan="1" colspan="1"><abbrev xmlns:xlink="http://www.w3.org/1999/xlink" xlink:title="shell width" xlink:type="simple">SW</abbrev>/<abbrev xmlns:xlink="http://www.w3.org/1999/xlink" xlink:title="shell height" xlink:type="simple">SH</abbrev>×100</th><th rowspan="1" colspan="1"><abbrev xmlns:xlink="http://www.w3.org/1999/xlink" xlink:title="aperture width" xlink:type="simple">AW</abbrev>/<abbrev xmlns:xlink="http://www.w3.org/1999/xlink" xlink:title="aperture height" xlink:type="simple">AH</abbrev>×100</th></tr><tr><td rowspan="1" colspan="1">holotype</td><td rowspan="1" colspan="1">0.97</td><td rowspan="1" colspan="1">1</td><td rowspan="1" colspan="1">0.37</td><td rowspan="1" colspan="1">0.4</td><td rowspan="1" colspan="1">103.09</td><td rowspan="1" colspan="1">108.11</td></tr><tr><td rowspan="1" colspan="1">paratype1</td><td rowspan="1" colspan="1">0.96</td><td rowspan="1" colspan="1">0.98</td><td rowspan="1" colspan="1">0.39</td><td rowspan="1" colspan="1">0.41</td><td rowspan="1" colspan="1">102.08</td><td rowspan="1" colspan="1">105.13</td></tr><tr><td rowspan="1" colspan="1">paratype2</td><td rowspan="1" colspan="1">0.96</td><td rowspan="1" colspan="1">0.92</td><td rowspan="1" colspan="1">0.37</td><td rowspan="1" colspan="1">0.38</td><td rowspan="1" colspan="1">95.83</td><td rowspan="1" colspan="1">102.7</td></tr><tr><td rowspan="1" colspan="1">paratype3</td><td rowspan="1" colspan="1">1.01</td><td rowspan="1" colspan="1">0.94</td><td rowspan="1" colspan="1">0.37</td><td rowspan="1" colspan="1">0.38</td><td rowspan="1" colspan="1">93.07</td><td rowspan="1" colspan="1">102.7</td></tr><tr><td rowspan="1" colspan="1">paratype4</td><td rowspan="1" colspan="1">0.92</td><td rowspan="1" colspan="1">0.94</td><td rowspan="1" colspan="1">0.36</td><td rowspan="1" colspan="1">0.39</td><td rowspan="1" colspan="1">102.17</td><td rowspan="1" colspan="1">108.33</td></tr><tr><td rowspan="1" colspan="1">paratype5</td><td rowspan="1" colspan="1">0.86</td><td rowspan="1" colspan="1">0.98</td><td rowspan="1" colspan="1">0.4</td><td rowspan="1" colspan="1">0.4</td><td rowspan="1" colspan="1">113.95</td><td rowspan="1" colspan="1">100</td></tr><tr><td rowspan="1" colspan="1">paratype6</td><td rowspan="1" colspan="1">0.93</td><td rowspan="1" colspan="1">0.94</td><td rowspan="1" colspan="1">0.38</td><td rowspan="1" colspan="1">0.39</td><td rowspan="1" colspan="1">101.08</td><td rowspan="1" colspan="1">102.63</td></tr><tr><td rowspan="1" colspan="1">paratype7</td><td rowspan="1" colspan="1">0.97</td><td rowspan="1" colspan="1">0.93</td><td rowspan="1" colspan="1">0.39</td><td rowspan="1" colspan="1">0.39</td><td rowspan="1" colspan="1">95.88</td><td rowspan="1" colspan="1">100</td></tr><tr><td rowspan="1" colspan="1">paratype8</td><td rowspan="1" colspan="1">0.96</td><td rowspan="1" colspan="1">0.94</td><td rowspan="1" colspan="1">0.39</td><td rowspan="1" colspan="1">0.39</td><td rowspan="1" colspan="1">97.92</td><td rowspan="1" colspan="1">100</td></tr><tr><td rowspan="1" colspan="1">paratype9</td><td rowspan="1" colspan="1">0.99</td><td rowspan="1" colspan="1">0.89</td><td rowspan="1" colspan="1">0.36</td><td rowspan="1" colspan="1">0.39</td><td rowspan="1" colspan="1">89.9</td><td rowspan="1" colspan="1">108.33</td></tr><tr><td rowspan="1" colspan="1">paratype10</td><td rowspan="1" colspan="1">1.02</td><td rowspan="1" colspan="1">0.94</td><td rowspan="1" colspan="1">0.4</td><td rowspan="1" colspan="1">0.38</td><td rowspan="1" colspan="1">92.16</td><td rowspan="1" colspan="1">95</td></tr><tr><td rowspan="1" colspan="1">paratype11</td><td rowspan="1" colspan="1">0.92</td><td rowspan="1" colspan="1">0.93</td><td rowspan="1" colspan="1">0.37</td><td rowspan="1" colspan="1">0.4</td><td rowspan="1" colspan="1">101.09</td><td rowspan="1" colspan="1">108</td></tr><tr><td rowspan="1" colspan="1">paratype12</td><td rowspan="1" colspan="1">0.97</td><td rowspan="1" colspan="1">0.94</td><td rowspan="1" colspan="1">0.37</td><td rowspan="1" colspan="1">0.38</td><td rowspan="1" colspan="1">96.91</td><td rowspan="1" colspan="1">102.7</td></tr><tr><td rowspan="1" colspan="1">paratype13</td><td rowspan="1" colspan="1">0.97</td><td rowspan="1" colspan="1">0.93</td><td rowspan="1" colspan="1">0.37</td><td rowspan="1" colspan="1">0.4</td><td rowspan="1" colspan="1">95.88</td><td rowspan="1" colspan="1">108.11</td></tr><tr><td rowspan="1" colspan="1">paratype14</td><td rowspan="1" colspan="1">0.94</td><td rowspan="1" colspan="1">0.91</td><td rowspan="1" colspan="1">0.36</td><td rowspan="1" colspan="1">0.38</td><td rowspan="1" colspan="1">96.81</td><td rowspan="1" colspan="1">105.56</td></tr><tr><td rowspan="1" colspan="1">paratype15</td><td rowspan="1" colspan="1">0.93</td><td rowspan="1" colspan="1">0.88</td><td rowspan="1" colspan="1">0.34</td><td rowspan="1" colspan="1">0.37</td><td rowspan="1" colspan="1">94.61</td><td rowspan="1" colspan="1">108.82</td></tr><tr><td rowspan="1" colspan="1">paratype16</td><td rowspan="1" colspan="1">0.95</td><td rowspan="1" colspan="1">0.95</td><td rowspan="1" colspan="1">0.39</td><td rowspan="1" colspan="1">0.39</td><td rowspan="1" colspan="1">100</td><td rowspan="1" colspan="1">100</td></tr><tr><td rowspan="1" colspan="1">paratype17</td><td rowspan="1" colspan="1">0.89</td><td rowspan="1" colspan="1">0.89</td><td rowspan="1" colspan="1">0.35</td><td rowspan="1" colspan="1">0.36</td><td rowspan="1" colspan="1">100</td><td rowspan="1" colspan="1">102.86</td></tr><tr><td rowspan="1" colspan="1">paratype18</td><td rowspan="1" colspan="1">0.95</td><td rowspan="1" colspan="1">0.93</td><td rowspan="1" colspan="1">0.38</td><td rowspan="1" colspan="1">0.38</td><td rowspan="1" colspan="1">97.89</td><td rowspan="1" colspan="1">100</td></tr><tr><td rowspan="1" colspan="1">paratype19</td><td rowspan="1" colspan="1">0.93</td><td rowspan="1" colspan="1">0.91</td><td rowspan="1" colspan="1">0.37</td><td rowspan="1" colspan="1">0.39</td><td rowspan="1" colspan="1">97.85</td><td rowspan="1" colspan="1">105.41</td></tr></tbody></table></table-wrap><fig id="F13" position="float" orientation="portrait"><label>Figure 13.</label><caption><p>Map showing the distributions of newly described species of Chinese <tp:taxon-name><tp:taxon-name-part taxon-name-part-type="family">Hypselostomatidae</tp:taxon-name-part></tp:taxon-name>. Filled circle: <italic><tp:taxon-name><tp:taxon-name-part taxon-name-part-type="genus">Krobylos</tp:taxon-name-part> <tp:taxon-name-part taxon-name-part-type="species">sinensis</tp:taxon-name-part></tp:taxon-name></italic> Páll-Gergely &amp; Hunyadi, sp. n. <bold>1</bold> Type locality of <italic><tp:taxon-name><tp:taxon-name-part taxon-name-part-type="genus">Angustopila</tp:taxon-name-part> <tp:taxon-name-part taxon-name-part-type="species">huoyani</tp:taxon-name-part></tp:taxon-name></italic> <bold>2</bold> new locality of <tp:taxon-name><tp:taxon-name-part taxon-name-part-type="genus">Angustopila</tp:taxon-name-part> <tp:taxon-name-part taxon-name-part-type="uncertainty-rank">cf.</tp:taxon-name-part> <tp:taxon-name-part taxon-name-part-type="Species">huoyani</tp:taxon-name-part></tp:taxon-name> <bold>3</bold> Type locality of <italic><tp:taxon-name><tp:taxon-name-part taxon-name-part-type="genus">Angustopila</tp:taxon-name-part> <tp:taxon-name-part taxon-name-part-type="species">dominikae</tp:taxon-name-part></tp:taxon-name></italic> Páll-Gergely &amp; Hunyadi, sp. n., <italic><tp:taxon-name><tp:taxon-name-part taxon-name-part-type="genus">Angustopila</tp:taxon-name-part> <tp:taxon-name-part taxon-name-part-type="species">subelevata</tp:taxon-name-part></tp:taxon-name></italic> Páll-Gergely &amp; Hunyadi, sp. n., <italic><tp:taxon-name><tp:taxon-name-part taxon-name-part-type="genus">Angustopila</tp:taxon-name-part> <tp:taxon-name-part taxon-name-part-type="species">szekeresi</tp:taxon-name-part></tp:taxon-name></italic> Páll-Gergely &amp; Hunyadi, sp. n. and <italic><tp:taxon-name><tp:taxon-name-part taxon-name-part-type="genus">Hypselostoma</tp:taxon-name-part> <tp:taxon-name-part taxon-name-part-type="species">socialis</tp:taxon-name-part></tp:taxon-name></italic> Páll-Gergely &amp; Hunyadi, sp. n. <bold>4</bold> Type locality of <italic><tp:taxon-name><tp:taxon-name-part taxon-name-part-type="genus">Angustopila</tp:taxon-name-part> <tp:taxon-name-part taxon-name-part-type="species">fabella</tp:taxon-name-part></tp:taxon-name></italic> Páll-Gergely &amp; Hunyadi, sp. n. and <italic><tp:taxon-name><tp:taxon-name-part taxon-name-part-type="genus">Hypselostoma</tp:taxon-name-part> <tp:taxon-name-part taxon-name-part-type="species">lacrima</tp:taxon-name-part></tp:taxon-name></italic> Páll-Gergely &amp; Hunyadi, sp. n.</p></caption><graphic xmlns:xlink="http://www.w3.org/1999/xlink" xlink:href="zookeys-523-031-g013.jpg" position="float" orientation="portrait" xlink:type="simple" id="oo_58434.jpg"/></fig></tp:treatment-sec><ref-list><ref id="B50"><mixed-citation xmlns:xlink="http://www.w3.org/1999/xlink" xlink:type="simple"><person-group><name name-style="western"><surname>Yen</surname><given-names>T-C</given-names></name></person-group> (<year>1939</year>) <source>Die Chinesischen Land-und Süßwasser-Gastropoden des Natur-Museums Senckenberg.</source> <publisher-name>Abhandlungen der Senckenbergischen Naturforschenden Gesellschaft</publisher-name>, <publisher-loc>Frankfurt am Main</publisher-loc>, <size units="page">234 pp</size>. </mixed-citation></ref><ref id="B8"><mixed-citation xmlns:xlink="http://www.w3.org/1999/xlink" xlink:type="simple"><person-group><name name-style="western"><surname>Benthem Jutting</surname><given-names>WSS van</given-names></name></person-group> (<year>1962</year>) <article-title>Coquilles terrestres nouvelles de quelques collines calcaires du Cambodge et du Sud Vietnam.</article-title> <source>Journal de Conchyliologie</source> <volume>102</volume>(<issue>2</issue>): <fpage>3</fpage>–<lpage>15</lpage>. </mixed-citation></ref></ref-list></tp:taxon-treatment>
