# Supplementary material for: Seven new hypselostomatid species from China, including some of the world’s smallest land snails (Gastropoda, Pulmonata, Orthurethra)
Source: Zookeys. 2015 Sep 28;(523):31–62. doi: 10.3897/zookeys.523.6114 (PMC4602296; doi:10.3897/zookeys.523.6114)
Supplement: XML Treatment for Krobylos sinensis [file zookeys.523.6114-treatment11.xml]

<!DOCTYPE tp:taxon-treatment
  PUBLIC "-//TaxonX//DTD Taxonomic Treatment Publishing DTD v0 20100105//EN" "tax-treatment-NSO.dtd">
<tp:taxon-treatment xmlns:tp="http://www.plazi.org/taxpub"><tp:treatment-meta><kwd-group><label>Taxon classification</label><kwd><named-content content-type="kingdom">Animalia</named-content></kwd><kwd><named-content content-type="order">Pulmonata</named-content></kwd><kwd><named-content content-type="family">Hypselostomatidae</named-content></kwd></kwd-group><mixed-citation publication-type="journal"><person-group><name><surname>Páll-Gergely</surname><given-names>Barna</given-names></name><name><surname>Hunyadi</surname><given-names>András</given-names></name><name><surname>Jochum</surname><given-names>Adrienne</given-names></name><name><surname>Asami</surname><given-names>Takahiro</given-names></name></person-group><article-title>Seven new hypselostomatid species from China, including some of the world’s smallest land snails (<tp:taxon-name><tp:taxon-name-part taxon-name-part-type="class">Gastropoda</tp:taxon-name-part></tp:taxon-name>, <tp:taxon-name><tp:taxon-name-part taxon-name-part-type="order">Pulmonata</tp:taxon-name-part></tp:taxon-name>, <tp:taxon-name><tp:taxon-name-part taxon-name-part-type="suborder">Orthurethra</tp:taxon-name-part></tp:taxon-name>)</article-title><source>Zookeys</source><day>28</day><month>9</month><year>2015</year><volume>2015</volume><issue>523</issue><fpage>31</fpage><lpage>62</lpage><pub-id pub-id-type="doi">10.3897/zookeys.523.6114</pub-id></mixed-citation></tp:treatment-meta><tp:nomenclature><tp:taxon-name>
                        <tp:taxon-name-part taxon-name-part-type="genus">Krobylos</tp:taxon-name-part>
                        <tp:taxon-name-part taxon-name-part-type="species">sinensis</tp:taxon-name-part>
                        <object-id xmlns:xlink="http://www.w3.org/1999/xlink" content-type="zoobank" xlink:type="simple">http://zoobank.org/A2630E1E-5259-4D3F-9C05-BB769B5EAFC3</object-id>
                    </tp:taxon-name><tp:taxon-authority>Páll-Gergely &amp; Hunyadi</tp:taxon-authority><tp:taxon-status xmlns:xlink="http://www.w3.org/1999/xlink" xlink:type="simple">sp. n.</tp:taxon-status><xref ref-type="fig" rid="F9">Figures 9</xref><xref ref-type="fig" rid="F10">, 10</xref></tp:nomenclature><tp:treatment-sec sec-type="type material"><title>Type material.</title><p>China, Guangxi (广西), Bose Shi (百色市), Leye Xian (乐业县), Chuandong Tiankeng Scenic Area (穿洞天坑景区), inner cliffs of the dolina, 1290 m, <named-content xmlns:xlink="http://www.w3.org/1999/xlink" content-type="dwc:verbatimCoordinates" xlink:type="simple">24°48.430'N, 106° 29.277'E</named-content>, leg. Hunyadi, A. &amp; Szekeres, M., 09.09.2013., <named-content xmlns:xlink="http://www.w3.org/1999/xlink" content-type="dwc:institutional_code" xlink:type="simple">HNHM</named-content> 99446 (holotype), <named-content xmlns:xlink="http://www.w3.org/1999/xlink" content-type="dwc:institutional_code" xlink:type="simple">HNHM</named-content> 99447/1 (paratype), <named-content xmlns:xlink="http://www.w3.org/1999/xlink" content-type="dwc:institutional_code" xlink:type="simple">SMF</named-content> 346522/1 paratype, <abbrev xmlns:xlink="http://www.w3.org/1999/xlink" content-type="institution" xlink:title="Collection András Hunyadi (Budapest, Hungary)" xlink:type="simple">HA</abbrev>/12 paratypes + 2 juvenile shells (not paratypes), <abbrev xmlns:xlink="http://www.w3.org/1999/xlink" content-type="institution" xlink:title="Collection Barna Páll-Gergely (Mosonmagyaróvár, Hungary)" xlink:type="simple">PGB</abbrev>/1; China, Guangxi (广西), Hechi Shi (河池市), Tiane Xian (天峨县), Qimu Xiang (豈暮乡), cross towards Lahao Yan (拉号岩), 600 m, <named-content xmlns:xlink="http://www.w3.org/1999/xlink" content-type="dwc:verbatimCoordinates" xlink:type="simple">24°51.130'N, 107°11.670'E</named-content>, leg. Hunyadi, A. &amp; Szekeres, M., 12.09.2013., <abbrev xmlns:xlink="http://www.w3.org/1999/xlink" content-type="institution" xlink:title="Collection András Hunyadi (Budapest, Hungary)" xlink:type="simple">HA</abbrev>/3 paratypes; China, Guangxi (广西), Hechi Shi (河池市), Huanjiang Xian (南丹县), cliffs above Dongning (峒宁) Village S of the Mulun Nature Reserve (木论国家级自然保护区), 530 m, <named-content xmlns:xlink="http://www.w3.org/1999/xlink" content-type="dwc:verbatimCoordinates" xlink:type="simple">25°5.970'N, 107°57.639'E</named-content>, leg. Hunyadi, A. &amp; Szekeres, M., 17.09.2013., <abbrev xmlns:xlink="http://www.w3.org/1999/xlink" content-type="institution" xlink:title="Collection András Hunyadi (Budapest, Hungary)" xlink:type="simple">HA</abbrev>/3 paratypes.</p></tp:treatment-sec><tp:treatment-sec sec-type="Diagnosis"><title>Diagnosis.</title><p>A large <italic><tp:taxon-name><tp:taxon-name-part taxon-name-part-type="genus">Krobylos</tp:taxon-name-part></tp:taxon-name></italic> species with conical spire, rounded, regularly coiled whorls, large oval-shaped aperture, adnate parietal side and very weak indication of spiral striae on its dorsal surface.</p></tp:treatment-sec><tp:treatment-sec sec-type="Description"><title>Description.</title><p>Shell small, usually wider than high, only a single specimen from the Mulun Nature Reserve had the shell height and the shell diameter both measuring 2.7 mm; the 3.75–4.25 whorls are separated by a well-defined deep suture; whorls weakly angular, especially the penultimate whorl; protoconch light brownish purple, glossy, no notable sculpture visible; teleoconch light to dark purple, or pinkish, with blunt, irregularly course wrinkles; no spiral lines are visible under the microscope, but the SEM images revealed a hint of spiral striation on the lower half of each whorl (except for the last one); umbilicus open, narrow, (from ventral view), only its edge is covered by the peristome; aperture wide with its parietal part adnate to the penultimate whorl; peristome sharp, not thickened, not expanded nor reflexed; aperture reflected at columellar margin such that it covers the edge of the umbilicus.</p><fig id="F9" position="float" orientation="portrait"><label>Figure 9.</label><caption><p>Holotype of <italic><tp:taxon-name><tp:taxon-name-part taxon-name-part-type="genus">Krobylos</tp:taxon-name-part> <tp:taxon-name-part taxon-name-part-type="species">sinensis</tp:taxon-name-part></tp:taxon-name></italic> Páll-Gergely &amp; Hunyadi, sp. n. (<named-content xmlns:xlink="http://www.w3.org/1999/xlink" content-type="dwc:institutional_code" xlink:type="simple">HNHM</named-content> 99446). All images: B. Páll-Gergely.</p></caption><graphic xmlns:xlink="http://www.w3.org/1999/xlink" xlink:href="zookeys-523-031-g009.jpg" position="float" orientation="portrait" xlink:type="simple" id="oo_58430.jpg"/></fig><fig id="F10" position="float" orientation="portrait"><label>Figure 10.</label><caption><p>Sculpture of the holotype of <italic><tp:taxon-name><tp:taxon-name-part taxon-name-part-type="genus">Krobylos</tp:taxon-name-part> <tp:taxon-name-part taxon-name-part-type="species">sinensis</tp:taxon-name-part></tp:taxon-name></italic> sp. n. (<named-content xmlns:xlink="http://www.w3.org/1999/xlink" content-type="dwc:institutional_code" xlink:type="simple">HNHM</named-content> 99446). Abbreviations: NS: no spiral lines; S: spiral lines present. All images: B. Páll-Gergely.</p></caption><graphic xmlns:xlink="http://www.w3.org/1999/xlink" xlink:href="zookeys-523-031-g010.jpg" position="float" orientation="portrait" xlink:type="simple" id="oo_58431.jpg"/></fig></tp:treatment-sec><tp:treatment-sec sec-type="Measurements"><title>Measurements</title><p>(in mm): <abbrev xmlns:xlink="http://www.w3.org/1999/xlink" xlink:title="shell height" xlink:type="simple">SH</abbrev> = 2.2–2.7, <abbrev xmlns:xlink="http://www.w3.org/1999/xlink" xlink:title="shell width" xlink:type="simple">SW</abbrev> = 2.5–3 (n = 13 from all populations).</p></tp:treatment-sec><tp:treatment-sec sec-type="Differential diagnosis"><title>Differential diagnosis.</title><p><italic><tp:taxon-name><tp:taxon-name-part taxon-name-part-type="genus">Krobylos</tp:taxon-name-part> <tp:taxon-name-part taxon-name-part-type="species">sinensis</tp:taxon-name-part></tp:taxon-name></italic> sp. n. differs from <italic><tp:taxon-name><tp:taxon-name-part taxon-name-part-type="genus">Tonkinospira</tp:taxon-name-part> <tp:taxon-name-part taxon-name-part-type="species">depressa</tp:taxon-name-part></tp:taxon-name></italic> (<xref ref-type="bibr" rid="B17">Jaeckel 1950</xref>) by the larger size, rounded whorls and the absence of spiral sculpture on the upper sides of the whorls. The aperture of <italic><tp:taxon-name><tp:taxon-name-part taxon-name-part-type="genus">Tonkinospira</tp:taxon-name-part> <tp:taxon-name-part taxon-name-part-type="species">defixa</tp:taxon-name-part></tp:taxon-name></italic> (Bavay &amp; Dautzenberg, 1912) is not adnate, and its shell is much smaller than <italic><tp:taxon-name><tp:taxon-name-part taxon-name-part-type="genus">Krobylos</tp:taxon-name-part> <tp:taxon-name-part taxon-name-part-type="species">sinensis</tp:taxon-name-part></tp:taxon-name></italic> sp. n. <italic><tp:taxon-name><tp:taxon-name-part taxon-name-part-type="genus">Tonkinospira</tp:taxon-name-part> <tp:taxon-name-part taxon-name-part-type="species">pulverea</tp:taxon-name-part></tp:taxon-name></italic> (Bavay &amp; Dautzenberg, 1909) has more rounded whorls and the entire surface is regularly spirally striated. <italic><tp:taxon-name><tp:taxon-name-part taxon-name-part-type="genus">Tonkinospira</tp:taxon-name-part> <tp:taxon-name-part taxon-name-part-type="species">pauperrima</tp:taxon-name-part></tp:taxon-name></italic> (Bavay <!--PageBreak-->&amp; Dautzenberg, 1909) has a much more elevated spire, narrower umbilicus and stronger spiral striae.</p><p><italic><tp:taxon-name><tp:taxon-name-part taxon-name-part-type="genus">Krobylos</tp:taxon-name-part> <tp:taxon-name-part taxon-name-part-type="species">maehongsonensis</tp:taxon-name-part></tp:taxon-name></italic> Panha &amp; Burch, 1999 has a higher spire, a relatively larger aperture, sharper keel, weaker radial growth lines and more bulging whorls <!--PageBreak-->from dorsal view (in <italic><tp:taxon-name><tp:taxon-name-part taxon-name-part-type="genus">Krobylos</tp:taxon-name-part> <tp:taxon-name-part taxon-name-part-type="species">sinensis</tp:taxon-name-part></tp:taxon-name></italic> sp. n. the whorls are ventrally more flat). <italic><tp:taxon-name><tp:taxon-name-part taxon-name-part-type="genus">Krobylos</tp:taxon-name-part> <tp:taxon-name-part taxon-name-part-type="species">kangkoy</tp:taxon-name-part></tp:taxon-name></italic> Panha &amp; Burch, 2004 (in <xref ref-type="bibr" rid="B32">Panha et al. 2004</xref>) has a much narrower umbilicus than the new species. <italic><tp:taxon-name><tp:taxon-name-part taxon-name-part-type="genus">Krobylos</tp:taxon-name-part> <tp:taxon-name-part taxon-name-part-type="species">pomjuk</tp:taxon-name-part></tp:taxon-name></italic> Panha &amp; Burch, 1999 also has a narrower umbilicus and a more depressed shell with a wider aperture. It is much smaller than <italic><tp:taxon-name><tp:taxon-name-part taxon-name-part-type="genus">Krobylos</tp:taxon-name-part> <tp:taxon-name-part taxon-name-part-type="species">sinensis</tp:taxon-name-part></tp:taxon-name></italic> sp. n. Similarly as small, <italic><tp:taxon-name><tp:taxon-name-part taxon-name-part-type="genus">Krobylos</tp:taxon-name-part> <tp:taxon-name-part taxon-name-part-type="species">takensis</tp:taxon-name-part></tp:taxon-name></italic> Panha &amp; Burch, 2004 (in <xref ref-type="bibr" rid="B32">Panha et al. 2004</xref>) has a higher spire and more angled whorls. <italic><tp:taxon-name><tp:taxon-name-part taxon-name-part-type="genus">Krobylos</tp:taxon-name-part> <tp:taxon-name-part taxon-name-part-type="species">tampla</tp:taxon-name-part></tp:taxon-name></italic> is even smaller bearing a narrower umbilicus. The aperture of <italic><tp:taxon-name><tp:taxon-name-part taxon-name-part-type="genus">Krobylos</tp:taxon-name-part> <tp:taxon-name-part taxon-name-part-type="species">veruwan</tp:taxon-name-part></tp:taxon-name></italic> Panha &amp; Burch, 2004 (in <xref ref-type="bibr" rid="B32">Panha et al. 2004</xref>) has a low palatal ridge, which is missing in <italic><tp:taxon-name><tp:taxon-name-part taxon-name-part-type="genus">Krobylos</tp:taxon-name-part> <tp:taxon-name-part taxon-name-part-type="species">sinensis</tp:taxon-name-part></tp:taxon-name></italic> sp. n. Moreover, <italic><tp:taxon-name><tp:taxon-name-part taxon-name-part-type="genus">Krobylos</tp:taxon-name-part> <tp:taxon-name-part taxon-name-part-type="species">veruwan</tp:taxon-name-part></tp:taxon-name></italic> is much smaller than <italic><tp:taxon-name><tp:taxon-name-part taxon-name-part-type="genus">Krobylos</tp:taxon-name-part> <tp:taxon-name-part taxon-name-part-type="species">sinensis</tp:taxon-name-part></tp:taxon-name></italic> sp. n. and has a narrower <!--PageBreak-->umbilicus. <italic><tp:taxon-name><tp:taxon-name-part taxon-name-part-type="genus">Pyramidula</tp:taxon-name-part> <tp:taxon-name-part taxon-name-part-type="species">laosensis</tp:taxon-name-part></tp:taxon-name></italic> <xref ref-type="bibr" rid="B39">Saurin 1953</xref>, which also likely also belongs to <italic><tp:taxon-name><tp:taxon-name-part taxon-name-part-type="genus">Krobylos</tp:taxon-name-part></tp:taxon-name></italic>, shows increased bulging whorls and a more pronounced closure of the umbilicus by the peristome.</p></tp:treatment-sec><tp:treatment-sec sec-type="Etymology"><title>Etymology.</title><p>The species is named after China, the country of its type locality.</p></tp:treatment-sec><tp:treatment-sec sec-type="Type locality"><title>Type locality.</title><p>China, Guangxi (广西), Bose Shi (百色市), Leye Xian (乐业县), Chuandong Tiankeng Scenic Area (穿洞天坑景区), inner cliffs of the dolina, 1290 m, <named-content xmlns:xlink="http://www.w3.org/1999/xlink" content-type="dwc:verbatimCoordinates" xlink:type="simple">24°48.430'N, 106° 29.277'E</named-content>.</p></tp:treatment-sec><tp:treatment-sec sec-type="Distribution"><title>Distribution.</title><p><italic><tp:taxon-name><tp:taxon-name-part taxon-name-part-type="genus">Krobylos</tp:taxon-name-part> <tp:taxon-name-part taxon-name-part-type="species">sinensis</tp:taxon-name-part></tp:taxon-name></italic> sp. n. has been found in three different localities in northern Guangxi Province (Figure <xref ref-type="fig" rid="F13">13</xref>). See also remarks on the distinctness of <italic><tp:taxon-name><tp:taxon-name-part taxon-name-part-type="genus">Krobylos</tp:taxon-name-part></tp:taxon-name></italic> and <italic><tp:taxon-name><tp:taxon-name-part taxon-name-part-type="genus">Tonkinospira</tp:taxon-name-part></tp:taxon-name></italic>.</p></tp:treatment-sec><tp:treatment-sec sec-type="Ecology"><title>Ecology.</title><p>Empty shells of this new species have been found in a soil sample at the base of large limestone rocks. It probably lives under stones and inside crevices.</p></tp:treatment-sec><tp:treatment-sec sec-type="Conservation status"><title>Conservation status.</title><p><italic><tp:taxon-name><tp:taxon-name-part taxon-name-part-type="genus">Krobylos</tp:taxon-name-part> <tp:taxon-name-part taxon-name-part-type="species">sinensis</tp:taxon-name-part></tp:taxon-name></italic> sp. n. is reported from three sites in this study. This species may inhabit similar habitats in the same geographic area. At the moment, on a global scale, its distribution is likely limited to less than 5 sites, therefore these vulnerable narrow range endemics warrant conservation priority (Vu D2) in conjunction with the Guidelines for the IUCN Red List (<xref ref-type="bibr" rid="B16">IUCN Standards and Petitions Subcommittee 2014</xref>).</p></tp:treatment-sec><tp:treatment-sec sec-type="Remarks"><title>Remarks.</title><p><italic><tp:taxon-name><tp:taxon-name-part taxon-name-part-type="genus">Krobylos</tp:taxon-name-part></tp:taxon-name></italic> was described as a group of toothless snails entirely lacking superficial microstructure (<xref ref-type="bibr" rid="B30">Panha and Burch 1999</xref>). <italic><tp:taxon-name><tp:taxon-name-part taxon-name-part-type="genus">Tonkinospira</tp:taxon-name-part></tp:taxon-name></italic>, on the other hand, has prominent spiral microsculpture over the entire surface. In this respect, <italic><tp:taxon-name><tp:taxon-name-part taxon-name-part-type="genus">Krobylos</tp:taxon-name-part> <tp:taxon-name-part taxon-name-part-type="species">sinensis</tp:taxon-name-part></tp:taxon-name></italic> sp. n. is intermediate, because it has only very slight indication of spiral striae on the lower half of the whorls. This spiral sculpture is very faint or not visible under the microscope, but detectable using SEM images. We provisionally place <italic><tp:taxon-name><tp:taxon-name-part taxon-name-part-type="genus">Krobylos</tp:taxon-name-part> <tp:taxon-name-part taxon-name-part-type="species">sinensis</tp:taxon-name-part></tp:taxon-name></italic> sp. n. in the genus <italic><tp:taxon-name><tp:taxon-name-part taxon-name-part-type="genus">Krobylos</tp:taxon-name-part></tp:taxon-name></italic> because of the very weak spiral striae. However, we remark that the distinctness of the genera <italic><tp:taxon-name><tp:taxon-name-part taxon-name-part-type="genus">Krobylos</tp:taxon-name-part></tp:taxon-name></italic> and <italic><tp:taxon-name><tp:taxon-name-part taxon-name-part-type="genus">Tonkinospira</tp:taxon-name-part></tp:taxon-name></italic> requires further study. <italic><tp:taxon-name><tp:taxon-name-part taxon-name-part-type="genus">Krobylos</tp:taxon-name-part> <tp:taxon-name-part taxon-name-part-type="species">sinensis</tp:taxon-name-part></tp:taxon-name></italic> sp. n. is the only species assigned to <italic><tp:taxon-name><tp:taxon-name-part taxon-name-part-type="genus">Krobylos</tp:taxon-name-part></tp:taxon-name></italic> reported outside of Thailand. However, “<italic><tp:taxon-name><tp:taxon-name-part taxon-name-part-type="genus">Pyramidula</tp:taxon-name-part></tp:taxon-name></italic>” <italic><tp:taxon-name><tp:taxon-name-part taxon-name-part-type="species">laosensis</tp:taxon-name-part></tp:taxon-name></italic> might also belong to the same genus.</p></tp:treatment-sec><tp:treatment-sec><!--Section generated to contain objects referenced in tp:taxon-treatment.--><fig id="F13" position="float" orientation="portrait"><label>Figure 13.</label><caption><p>Map showing the distributions of newly described species of Chinese <tp:taxon-name><tp:taxon-name-part taxon-name-part-type="family">Hypselostomatidae</tp:taxon-name-part></tp:taxon-name>. Filled circle: <italic><tp:taxon-name><tp:taxon-name-part taxon-name-part-type="genus">Krobylos</tp:taxon-name-part> <tp:taxon-name-part taxon-name-part-type="species">sinensis</tp:taxon-name-part></tp:taxon-name></italic> Páll-Gergely &amp; Hunyadi, sp. n. <bold>1</bold> Type locality of <italic><tp:taxon-name><tp:taxon-name-part taxon-name-part-type="genus">Angustopila</tp:taxon-name-part> <tp:taxon-name-part taxon-name-part-type="species">huoyani</tp:taxon-name-part></tp:taxon-name></italic> <bold>2</bold> new locality of <tp:taxon-name><tp:taxon-name-part taxon-name-part-type="genus">Angustopila</tp:taxon-name-part> <tp:taxon-name-part taxon-name-part-type="uncertainty-rank">cf.</tp:taxon-name-part> <tp:taxon-name-part taxon-name-part-type="Species">huoyani</tp:taxon-name-part></tp:taxon-name> <bold>3</bold> Type locality of <italic><tp:taxon-name><tp:taxon-name-part taxon-name-part-type="genus">Angustopila</tp:taxon-name-part> <tp:taxon-name-part taxon-name-part-type="species">dominikae</tp:taxon-name-part></tp:taxon-name></italic> Páll-Gergely &amp; Hunyadi, sp. n., <italic><tp:taxon-name><tp:taxon-name-part taxon-name-part-type="genus">Angustopila</tp:taxon-name-part> <tp:taxon-name-part taxon-name-part-type="species">subelevata</tp:taxon-name-part></tp:taxon-name></italic> Páll-Gergely &amp; Hunyadi, sp. n., <italic><tp:taxon-name><tp:taxon-name-part taxon-name-part-type="genus">Angustopila</tp:taxon-name-part> <tp:taxon-name-part taxon-name-part-type="species">szekeresi</tp:taxon-name-part></tp:taxon-name></italic> Páll-Gergely &amp; Hunyadi, sp. n. and <italic><tp:taxon-name><tp:taxon-name-part taxon-name-part-type="genus">Hypselostoma</tp:taxon-name-part> <tp:taxon-name-part taxon-name-part-type="species">socialis</tp:taxon-name-part></tp:taxon-name></italic> Páll-Gergely &amp; Hunyadi, sp. n. <bold>4</bold> Type locality of <italic><tp:taxon-name><tp:taxon-name-part taxon-name-part-type="genus">Angustopila</tp:taxon-name-part> <tp:taxon-name-part taxon-name-part-type="species">fabella</tp:taxon-name-part></tp:taxon-name></italic> Páll-Gergely &amp; Hunyadi, sp. n. and <italic><tp:taxon-name><tp:taxon-name-part taxon-name-part-type="genus">Hypselostoma</tp:taxon-name-part> <tp:taxon-name-part taxon-name-part-type="species">lacrima</tp:taxon-name-part></tp:taxon-name></italic> Páll-Gergely &amp; Hunyadi, sp. n.</p></caption><graphic xmlns:xlink="http://www.w3.org/1999/xlink" xlink:href="zookeys-523-031-g013.jpg" position="float" orientation="portrait" xlink:type="simple" id="oo_58434.jpg"/></fig></tp:treatment-sec><ref-list><ref id="B17"><mixed-citation xmlns:xlink="http://www.w3.org/1999/xlink" xlink:type="simple"><person-group><name name-style="western"><surname>Jaeckel</surname><given-names>SH</given-names></name></person-group> (<year>1950</year>) <article-title>Die Mollusken eines tropischen Flußgenistes aus Tonkin.</article-title> <source>Archiv für Molluskenkunde</source> <volume>79</volume>: <fpage>15</fpage>–<lpage>20</lpage>. </mixed-citation></ref><ref id="B32"><mixed-citation xmlns:xlink="http://www.w3.org/1999/xlink" xlink:type="simple"><person-group><name name-style="western"><surname>Panha</surname><given-names>S</given-names></name><name name-style="western"><surname>Tongkerd</surname><given-names>P</given-names></name><name name-style="western"><surname>Sutcharit</surname><given-names>Ch</given-names></name><name name-style="western"><surname>Burch</surname><given-names>JB</given-names></name></person-group> (<year>2004</year>) <article-title>New Pupillid Species from Thailand (<tp:taxon-name><tp:taxon-name-part taxon-name-part-type="order">Pulmonata</tp:taxon-name-part></tp:taxon-name>: <tp:taxon-name><tp:taxon-name-part taxon-name-part-type="family">Pupillidae</tp:taxon-name-part></tp:taxon-name>).</article-title> <source>The Natural History Journal of Chulalongkorn University</source> <volume>4</volume>(<issue>2</issue>): <fpage>57</fpage>–<lpage>82</lpage>. <ext-link xlink:type="simple" ext-link-type="uri" xlink:href="http://www.thaiscience.info/Article%20for%20ThaiScience/Article/5/Ts-5%20new%20pupillid%20species%20from%20thailand%20(pulmonata-%20pupillidae).pdf">http://www.thaiscience.info/Article%20for%20ThaiScience/Article/5/Ts-5%20new%20pupillid%20species%20from%20thailand%20(pulmonata-%20pupillidae).pdf</ext-link> </mixed-citation></ref><ref id="B39"><mixed-citation xmlns:xlink="http://www.w3.org/1999/xlink" xlink:type="simple"><person-group><name name-style="western"><surname>Saurin</surname><given-names>E</given-names></name></person-group> (<year>1953</year>) <article-title>Coquilles nouvelles de l’Indochine.</article-title> <source>Journal de Conchyliologie</source> <volume>93</volume>(<issue>4</issue>): <fpage>113</fpage>–<lpage>120</lpage>. </mixed-citation></ref><ref id="B16"><mixed-citation xmlns:xlink="http://www.w3.org/1999/xlink" xlink:type="simple"><institution xlink:type="simple">IUCN Standards and Petitions Subcommittee</institution> (<year>2014</year>) <article-title>Guidelines for Using the IUCN Red List Categories and Criteria. Version 11.</article-title> <source>Prepared by the Standards and Petitions Subcommittee</source> <volume>11</volume>: <fpage>16</fpage>–<lpage>59</lpage>. <ext-link xlink:type="simple" ext-link-type="uri" xlink:href="http://jr.iucnredlist.org/documents/RedListGuidelines.pdf">http://jr.iucnredlist.org/documents/RedListGuidelines.pdf</ext-link> </mixed-citation></ref><ref id="B30"><mixed-citation xmlns:xlink="http://www.w3.org/1999/xlink" xlink:type="simple"><person-group><name name-style="western"><surname>Panha</surname><given-names>S</given-names></name><name name-style="western"><surname>Burch</surname><given-names>JB</given-names></name></person-group> (<year>1999</year>) <article-title>New taxa of <tp:taxon-name><tp:taxon-name-part taxon-name-part-type="family">Pupillidae</tp:taxon-name-part></tp:taxon-name> (<tp:taxon-name><tp:taxon-name-part taxon-name-part-type="order">Pulmonata</tp:taxon-name-part></tp:taxon-name>: <tp:taxon-name><tp:taxon-name-part taxon-name-part-type="order">Stylommatophora</tp:taxon-name-part></tp:taxon-name>) from Thailand.</article-title> <source>Walkerana</source> <volume>10</volume>(<issue>24</issue>): <fpage>113</fpage>–<lpage>134</lpage>. <ext-link xlink:type="simple" ext-link-type="uri" xlink:href="http://molluskconservation.org/WALKERANA/">http://molluskconservation.org/WALKERANA/</ext-link> Vol10/walkerana%20vol10%20no24%201-134.PDF </mixed-citation></ref></ref-list></tp:taxon-treatment>
